# Supplementary material for: Existing operational standards for field deployments of rapid response mobile laboratories: a scoping review
Source: Front Public Health. 2024 Nov 13;12:1455738. doi: 10.3389/fpubh.2024.1455738 (PMC11599251; doi:10.3389/fpubh.2024.1455738)
Supplement: Supplementary file 2 [file Table_1.XLSX]

## Sheet: Export Summary
	This document was exported from Numbers. Each table was converted to an Excel worksheet. All other objects on each Numbers sheet were placed on separate worksheets. Please be aware that formula calculations may differ in Excel.
	Numbers Sheet Name	Numbers Table Name	Excel Worksheet Name
	Study details
		Table 1	Study details
	Appraisal
		Table 1	Appraisal
	OSL
		Table 1	OSL
	BB
		Table 1	BB
	LIMS
		Table 1	LIMS
	QMS
		Table 1	QMS

## Sheet: Study details
Author	Title	Publication Year	Deployment period (s)	Study type	Deployment site(s)	Workstream(s)	WHO lab classification	Type	Deployment cause/study objectives	Deploying agent(s)	Appraisal tool	Appraisal score/rating	German institution involvement
Affara et al	The East African Community (EAC) mobile laboratory networks in Kenya, Burundi, Tanzania, Rwanda, Uganda, and South Sudan—from project implementation to outbreak response against Dengue, Ebola, COVID-19, and epidemic-prone diseases	2021	2017-2020	Corrrespondance	Kenya, Burundi, Tanzania, Rwanda, Uganda, and South Sudan (East African Community)	OSL, BB, QMS, LIMS	Type II (modular nature of the EAC mobile laboratories are packed in rugged boxes)	BSL 3/4	Infectious disease epidemics	EAC in collaboration with the Bernhard-Nocht-Institute for Tropical Medicine	n/a	8	1) Department for Infectious Disease Epidemiology, Bernhard-Nocht-Institute for Tropical Medicine, Hamburg, Germany
Ballard et al	Lab-in-a-van: Rapid SARS-CoV-2 testing response with a mobile laboratory	2022		Observational study	Australia	OSL, BB, QMS, LIMS	Type III (Lab-in-a-van)	BSL 2	COVID-19	Victorian State Department of Health	STROBE	8
Bentahir et al	Providing On-Site Laboratory and Biosafety Just-In-Time Training Inside a Box-Based Laboratory during the West Africa Ebola Outbreak: Supporting Better Preparedness for Future Health Emergencies	2022	December 2014- March 2015	Descriptive study	West Africa	OSL,BB	Type II (box-based modular laboratory)		Uncontrolled spread of infectious disease (Ebola outbreak)	Biological Light Fieldable Laboratory for Emergencies (B-LiFE)	CASP
Cardile et al	Deployment of the 1st Area Medical Laboratory in a Split-Based Configuration During the Largest Ebola Outbreak in History	2016	October 2014-February 2015	Descriptive study with case study elements	Sanniquellie, Zwedru, Tappita, and Greenville in Liberia	OSL, BB, QMS, LIMS	Type V		In support of the United States Agency for International Development Ebola response	U.S. military, specifically the 1st Area Medical Laboratory (1st AML)	CASP qualitative
De Wit et al	Ebola Laboratory Response at the Eternal Love Winning Africa Campus, Monrovia, Liberia, 2014–2015	2016	August 2014-May 2015	Observational field study with a laboratory component	Monrovia, Liberia	OSL, BB, QMS, LIMS		BSL 3	Support the newly founded Ebola treatment unit at the Eternal Love Winning Africa (ELWA) campus	National Institute of Allergy and Infectious Diseases and the Centers for Disease Control and Prevention	STROBE
Diarra et al	Laboratory Response to 2014 Ebola Virus Outbreak in Mali	2016	2014	Diagnostic methods/ obervational	University of Sciences, Techniques and Technologies of Bamako in the SEREFO Laboratory, Mali	OSL, BB, QMS		BSL3 laboratory	Establish a national EBOV diagnostic site in Mali	The National Institute of Allergy and Infectious Diseases and the Malian Ministry of Higher Education and Scientific Research	QUADAS-2
Dieng et al, 2021	Field Deployment of a Mobile Biosafety Laboratory Reveals the Co-Circulation of Dengue Viruses Serotype 1 and Serotype 2 in Louga City, Senegal, 2017	2021	September 2017- December 2017	Observational field study/ outbreak investigation	Louga City, Senegal	OSL,BB	Type III (point of need truck-based laboratory)	Mobile Biosafety Laboratory (MBS-Lab)	Dengue outbreak	-	STROBE
Dieng et al, 2022	Re-Emergence of Dengue Serotype 3 in the Context of a Large Religious Gathering Event in Touba, Senegal	2022	October 2018 - November 2018	Outbreak investigation	Touba, Senegal	LIMS			Rapid diagnosis and improved patient management during the outbreak response	-	STROBE
Elias et al	A traveling SARS-CoV-2 laboratory as part of a pandemic response among vulnerable Brazilian populations	2023		Descriptive study	São Paulo, Brazil	OSL, BB, LIMS	Type V	BSL 2	To disburden the diagnostic system of the inner São Paulo State and to provide COVID-19 diagnosis and genotyping in regions with insufficient infrastructure	Butantan Institute	CARE
Fall et al	Field evaluation of a mobile biosafety laboratory in Senegal to strengthen rapid disease outbreak response and monitoring	2020	Six-month field assessment in October 2017	Observational field evaluation	Senegal	OSL, BB, LIMS	Type III (truck-based mobile biosafety laboratory)		Outbreak response	Praesens Foundation and the IPD	STROBE
Flint et al	Ebola Virus Diagnostics: The US Centers for Disease Control and Prevention Laboratory in Sierra Leone, August 2014 to March 2015	2015	August 2014-March 2015	Observational field laboratory study	Sierra Leone	OSL, BB, QMS, LIMS	Type V	-	Ebola virus outbreak in West Africa	US Centers for Disease Control and Prevention (CDC)	STROBE
Frimpong et al	Diagnostics for COVID-19: A case for field-deployable, rapid molecular tests for community surveillance	2020	July 2020	Field deployment study	Ghana	OSL, BB, QMS, LIMS	Type III		COVID-19	-	STROBE
Gaillard et al	Decontamination of a field laboratory dedicated to Ebola virus-infected patients	2016	2015 (7 months)	Descriptive study	Guinea	BB	n/a	BSL 3	Ebola treatment center	French Armed Forces	CASP
Grolla et al, 2011	The Use of a Mobile Laboratory Unit in Support of Patient Management and Epidemiological Surveillance during the 2005 Marburg Outbreak in Angola	2011	2005	Descriptive study	Uige, Angola	OSL,BB,QMS	Type V	BSL 3	Mobile Laboratory Unit in Support of Patient Management and Epidemiological Surveillance	National Microbiology Laboratory (NML) of the Public Health Agency of Canada (PHAC) offered assistance to the World Health Organization (WHO) as a partner of the ‘Global Outbreak Alert & Response Network’ (GOARN	CASP		Institut für Virologie, Philipps-Universität, Marburg, Hessen, Germany
Grolla et al, 2012	Flexibility of Mobile Laboratory Unit in Support of Patient Management During the 2007 Ebola-Zaire Outbreak in the Democratic Republic of Congo Publication	2012	April-June 2005	Field study (observational)	Mweka and Kampungu in the Democratic Republic of Congo	OSL,BB		Mobile laboratory unit (MLU)	Outbreak of Ebola-Zaire in the Democratic Republic of Congo	Public Health Agency of Canada (PHAC)	STROBE		Institut für Virologie, Philipps-Universita ̈t, Marburg, Hessen, Germany
Hansen and El Wahed	Point-Of-Care or Point-Of-Need Diagnostic Tests: Time to Change Outbreak Investigation and Pathogen Detection	2020	-	Review	Nigeria	OSL	Multiple	European mobile lab: BSL3/BSL4	Hemorrhagic fever		CASP		1) Division of Microbiology and Animal Hygiene, University of Goettingen 2) Institute of Animal Hygiene and Veterinary Public Health, University of Leipzig
					Guinea	OSL, QMS		Mobile suitacase lab: BSL 3/4	West African Ebola outbreak
					West Africa, Brazil	OSL,LIMS		Lab-In-Caravan: BSL3	Ebola, Zika
Inglis et al, 2016	Deployable Molecular Detection of Arboviruses in the Australian Outback	2016	-	Observational field study	Northern Australia	OSL		Portable molecular biology laboratory	Remote field detection of endemic Arboviruses		STROBE
Iskander et al	Public Health Emergency Response Lessons Learned by Rapid Deployment Force 3, 2006–2016	2018	2000-2016	Commentary	United States	OSL, QMS	Multiple	Rapid Deployment Force (RDF)	Response to natural disasters and public health emergencies	Uniformed US Pubilc Health Service	JBI text and opinion
Kurosaki et al	Deployment of a Reverse Transcription Loop-Mediated Isothermal Amplification Test for Ebola Virus Surveillance in Remote Areas in Guinea	2016	42036	Observational cross-sectional study	Guinea	OSL,BB	Type II		Ebola virus surveillance	WHO and CDC	STROBE
Lermen et al	A New Approach to Standardize Multicenter Studies: Mobile Lab Technology for the German Environmental Specimen Bank	2014	-	Interventional feasiblity study	Germany	OSL,BB, QMS	Type IV	EpiLab, BSL 2	New approach to standardize multicenter studies using mobile lab technology for the German Environmental Specimen Bank		CASP		1) Department of Cell Biology & Applied Virology, Fraunhofer-Institute for Biomedical Engineering, St. Ingbert, Saarland, Germany. 2) Department of Laboratory & Information Technology, Fraunhofer-Institute for Biomedical Engineering, St. Ingbert, Saarland, Germany. 3) Federal Environment Agency (UBA), Berlin, Berlin, Germany. 4) Saarland University, Saarbruecken, Saarland, Germany
Linster et al	COVID-19 and Beyond: Safety and Design Considerations for the Development of a Mobile Biocontainment Laboratory	2020	-	Review Article	-	OSL, BB, QMS	Type III	Mobile Biocontainment Laboratory	Addressing safety and design considerations for handling infectious agents, particularly in the context of the COVID-19 pandemic	n/a	CASP
Logue et al	Case study: design and implementation of training for scientists deploying to Ebola diagnostic field laboratories in Sierra Leone: October 2014 to February 2016	2017	October 2014-February 2016	Case study	Sierra Leone	OSL, BB, QMS, LIMS	n/a	Ebola diagnostic field laboratories	Response to the 2013-2016 Ebola virus disease (EVD) epidemic in West Africa	Public Health England (PHE)	CARE
Levy et al	Application of information technology within a field hospital deployment following the January 2010 Haiti earthquake disaster	2010	2010	Implementation brief	Haiti	OSL,LIMS	Field hospital		Deployment following Haiti Earthquake	IDF	CASP Cohort*
Muhi et al	Feasibility of a refurbished shipping container as a transportable laboratory for rapid SARS-CoV-2 diagnostics	2022	3 week period	Pilot Study/ Observational field study	Australia	OSL, BB, LIMS	Type IV	Transportable PC2 laboratory	Rapid COVID-19 diagnostics in outbreak settings		STROBE
McCunn et al	An Organized, Comprehensive, and Security-Enabled Strategic Response to the Haiti Earthquake: A Description of Pre-Deployment Readiness Preparation and Preliminary Experience from an Academic Anesthesiology Department with No Preexisting International Disaster Response Program	2010	2010	Real-time qualitative assessment and systematic review	Haiti	OSL, BB, QMS	Field hospital		Deployment following Haiti Earthquake	Partners in health and Univeristy of Pennsylvania Health System	CASP qualitative
Paweska et al	South African Ebola diagnostic response in Sierra Leone: A modular high biosafety field laboratory	2017	August 2014- June 2016	Observational field study/field based lab study	Western Area of Sierra Leone, specifically Freetown.	OSL, BB, QMS, LIMS	Type V	Modular high-biosafety field Ebola diagnostic laboratory (SA FEDL)	Response to the rapidly increasing number of Ebola virus disease (EVD) cases in Sierra Leone.	National Institute for Communicable Diseases (NICD) in South Africa	STROBE
Presser et al	The deployment of mobile diagnostic laboratories for Ebola virus disease diagnostics in Sierra Leone and Guinea	2021	2014-2016	Field report (observational)	Moyamba, Sierra Leone; Conakry, Guinea.	OSL, BB, LIMS	Type IV	BSL 4	Support for Ebola Treatment Centers (ETC)		STROBE*
Racine et al	Challenges and perspectives on the use of mobile laboratories during outbreaks and their use for vaccine evaluation	2019	-	Commentary	-						JBI text and opinion
Raftery et al	Establishing Ebola Virus Disease (EVD) diagnostics using GeneXpert technology at a mobile laboratory in Liberia: Impact on outbreak response, case management and laboratory systems strengthening	2018	2014-2016	Observational study	Liberia	OSL, BB, QMS, LIMS	Type IV		Outbreak response, case management and laboratory systems strengthening for Ebola outbreak	Ministry of Health (MoH), Liberia with a collaboration of international partners	STROBE
Rao and Bordelon	Mobile High-Containment Biological Laboratories Deployment: Opportunities and Challenges in Expeditionary Deployments to Outbreak Response	2019		Review Article		OSL,BB	n/a	BSL 3/4	Evaluate limitations in current biosafety and biosecurity guidelines to address the unique operational environment and new and varied international stakeholders involved in mobile high containment biological laboratories		CASP
Roh KH et al	Guidelines for Mobile Laboratories for Molecular Diagnostic Testing of COVID-19	2022		Guideline		OSL, BB, QMS, LIMS		BSL 2/2+	Guidelines for the operation, management, and quality control of mobile laboratories, and specifically for the implementation and execu- tion of COVID-19 molecular diagnostic testing.	COVID-19 Response Task Force within KSLM and Laboratory Medicine Foundation (LMF)	AGREE II
Stanislawski et al	Mobile SARS‐CoV‐2 screening facilities for rapid deployment and university-based diagnostic laboratory	2022		Observational study with a program evaluation component.	Germany	OSL, BB, QMS, LIMS	Type IV	BSL 2	The deployment of mobile SARS-CoV-2 screening facilities was to support the assessment and control of virus spread in institutions and businesses during the pandemic		STROBE		1)Leibniz University Hannover, Hannover, Germany 2) Hannover Medical School, Hannover, Germany
Schuh et al	Rapid establishment of a frontline field laboratory in response to an imported outbreak of Ebola virus disease in western Uganda, June 2019	2021	June 2019	Observational field study	Western Uganda	OSL, BB, QMS, LIMS			Establishment of a frontline field laboratory in response to an imported outbreak of Ebola virus	The Uganda Virus Research Institute (UVRI)/United States Centers for Disease Control and Prevention (CDC) Ebola Field Laboratory	STROBE
Touron et al	A mobile DNA laboratory for forensic science adapted to coronavirus SARS-CoV-2 diagnosis	2020	April 2020	Observational field study with an applied focus on adapting existing technology	France	BB, QMS, LIMS	Type III		Coronavirus SARS-CoV-2 diagnosis		STROBE
Villcaña et al	Accessible location of mobile labs for COVID‐19 testing	2022, 2024 updated		Operations Research	Nuevo Leon, Mexico	OSL			Determination of how to locate mobile labs for COVID-19 and determine their service radius to optimize the accessibility of the service network		CASP Cohort
Woelfel et al	Mobile diagnostics in outbreak response, not only for Ebola: a blueprint for a modular and robust field laboratory	2015	March 2014 and May 2015	Perspective	Europe (Munich, Germany), West Africa (Nigeria) and East Africa (Tanzania)	OSL, BB, QMS	Type II	BSL 3/4			JBI text and opinion		1)Bundeswehr Institute of Microbiology, Munich, Germany 2) Bernhard Nocht Institute for Tropical Medicine, Hamburg, Germany
Zhang et al	Rapid deployment of a mobile biosafety level- 3 laboratory in Sierra Leone during the 2014 Ebola virus epidemic	2017	2014	Observational study	Sierra Leone	OSL, BB, QMS, LIMS	Type III	BSL 3	Ebola epidemic	China in response to the appeal made by the United Nations and WHO	STROBE
Durski et al	Development, Use, and Impact of a Global Laboratory Database During the 2014 Ebola Outbreak in West Africa	2017	2014	Observational study	West Africa (Guinea, Liberia, and Sierra Leone)	LIMS	n/a	n/a	Ebola virus outbreak in West Africa	WHO EDPLN, with the support of Global Outbreak Alert and Response Network (GOARN)	STROBE
Inglis et al, 2011	Deployable Laboratory Response to Influenza Pandemic; PCR Assay Field Trials and Comparison with Reference Methods	2011	2009	Laboratory methods	Northwestern Australia	OSL	n/a	n/a	part of the pathology support for a field hospital during a military exercise during the initial Infleunza surge	Various government agencies, laboratories, and organizations	QUADAS-2
Mukadi et al, 2023	Efficiency of Field Laboratories for Ebola Virus Disease Outbreak during Chronic Insecurity, Eastern Democratic Republic of the Congo, 2018–2020	2023	2018-2020	Descriptive study	Democratic Republic of Congo	OSL, BB, QMS, LIMS	Multiple	BSL 3	Ebola virus outbreak	Institut National de Recherche Biomédi- cale (INRB) in Kinshasha
Guo et al, 2021	Screening High-Risk Groups and the General Population for SARS-CoV-2 Nucleic Acids in a Mobile Biosafety Laboratory	2021	January 2021	Observational study	Jilin Province, China	OSL, BB, QMS	Type IV	Class II type A2 biosafety cabinet	evaluate the detection capability and safety of MBS-Lab in dealing with SARS-CoV-2 pandemic response
Gehre et al, 2024	Rapid regional mobile laboratory response and genomic monkeypox virus (MPXV) surveillance in seven East African Community partner states, August 2024: preparedness activities for the ongoing outbreak	2024			EAC	OSL, QMS	Type II (box-based)		Response and genomic monkeypox virus (MPXV) surveillance	EAC network		6
Hussein et al, 2024	Tanzania's first Marburg Viral Disease outbreak response: Describing the roles of FELTP graduates and residents	2024	Mid-March-early June 2023	Descriptive case study	Tanzania	QMS			Marburg viral disease outbreak	Tanzania Field Epidemiology and Laboratory Training Program (TFELTP)
Okude et al, 2023	Development of a mobile laboratory system in hydrogen fuel cell buses and evaluation of the performance for COVID-19 RT-PCR testing	2023	October 2021 and March 2022		Japan	OSL, BB, QMS, LIMS		Class 2	COVID-19

## Sheet: Appraisal
Author	Classification of RRML type reflecting WHO Rapid Response Mobile Laboratory (RRML) classification guidance*	Presentation of procedures by phase of deployment implementation	Inclusion of the Four Work Streams (QMS, LIMS, BB, OSL)	Evidence-Based Approach	Reporting of at least one Outcome Measure*	Clarity of Reporting	Identification of gaps and challenges in the deployment process	Recommendations for improvement provided	Total out of 11 (Yes=1 No=0)
Affara et al, 2021	0	0	4	1	1		0	1	7
Ballard et al, 2022	0	0	4	1	1		1	0	7
Bentahir et al, 2022	0	1	2	1	1		0	0	5
Cardile et al, 2016	0	1	4	1	1		1	1	9
De Wit et al, 2016	0	0	4	0	1		0	1	6
Dieng et al, 2021	0	0	2	1	1		0	0	4
Dieng et al, 2022	0	0	1	1	1		0	0	3
Elias et al, 2023	0	0	3	0	1		0	0	4
Fall et al, 2020	0	1	3	1	1		0	0	6
Flint et al, 2015	0	1	4	1	1		1	1	9
Frimpong et al, 2020	0	1	4	0	1		1	0	7
Gaillard et al, 2016	0	1	1	1	0		0	1	4
Grolla et al, 2011	0	0	3	1	1		1	1	7
Grolla et al, 2012	0	0	2	1	1		0	0	4
Hansen and El Wahed, 2020	0	0	2	0	1		0	0	3
Inglis et al, 2016	0	0	1	0	0		0	0	1
Iskander et al, 2018	0	0	2	1	1		0	0	4
Kurosaki et al, 2016	0	0	2	1	1		0	0	4
Lermen et al, 2014	0	1	2	1	1		0	0	5
Linster et al, 2020	0	1	3	1	1		0	1	7
Logue et al, 2017	0	0	4	1	1		0	1	7
Levy et al, 2010	0	0	2	1	0		1	1	5
Muhi et al, 2022	0	0	3	1	1		0	0	5
McCunn et al, 2010	0	1	3	1	0		1	1	7
Paweska et al, 2017	0	1	4	1	1		1	1	9
Presser et al, 2021	0	0	3	0	1		1	1	6
Raftery et al, 2018	0	0	4	1	1		1	0	7
Rao and Bordelon, 2019	0	0	2	1	0		1	1	5
Roh KH et al, 2022	0	1	4	1	1		0	0	7
Stanislawski et al, 2022	0	1	4	1	1		1	1	9
Schuh et al, 2021	0	0	4	1	1		0	0	6
Touron et al, 2020	0	0	3	1	0		0	0	4
Villcaña et al, 2022	Location determination
Woelfel et al, 2015	0	1	3	1	1		0	1	7
Zhang et al, 2017	0	0	4	1	1		0	1	7
Durski et al, 2017	LIMS								0
Inglis et al, 2011	0	0	1	1	1		0	0	3
Guo et al, 2021	0	0	3	1	1		1	0	6
Gehre et al, 2024	1	0	2	1	1		0	1	6
Okude et al, 2023	0	0	4	1	1		0	0	6
Devanbu et al	Situational analysis and user perspective
Hussein et al, 2024	0	0	1	1	0		1	1	4
Mukadi et al, 2023	0	0	4	1	1		1	1	8
	*Reflecting on the WHO classification guidance and taking into account its publication date in 2021, it is noteworthy that 10 out of the 43 studies were released subsequent to that year				*Key outcome measures such as turnaround time, number of samples taken

## Sheet: OSL
Author	Protocol applied	Category	Standard	Deployment phase(s)	Notes
Affara et al	When selecting equipment, it was considered that machines are mostly maintenance-free, have few moving or otherwise sensitive parts, are resistant to the 0.5% bleach environment of the laboratory, and are generally suited for operating in dusty, hot and humid conditions in East Africa	Equipment needs determination	Standard 1	Mission specification
Affara et al	Availability of regional distributors in the East Africa region was taken into consideration to ensure sustainable procurement.	In-country processing	Standard 1	Mission assignment
Affara et al	For storage of temperature-sensitive diagnostic kits, the laboratories are equipped with two −21°C portable compressor fridges/freezers that can also be powered through the 12V electrical system of the cars and therefore used for transporting kits	Logistics SOP, cold chain	Standard 2	Mission specification
Affara et al	Six trained personnel are required to efficiently run the various workstations in the mobile laboratory.	Personnel	Standard 1	Mission specification
Affara et al	A power supply system that can either into existing grid power or run from a 3000W generator, with a backup UPS system. Labs are equipped with a military-spec 12V lighting system that can be operated through the electrical system and UPS	Power supply	Standard 1	Mission execution
Affara et al	The mobile laboratories come with two Land Cruiser vehicles to transport the equipment and personnel required to operate the laboratory. Laboratories can be transported by plane, train or ship, to reach remote areas with limited access if needed	Transport	Standard 1	Mission specification
Ballard et al	Centralized request process for deployment			Mission assignment
Bentahir et al	Bilateral agreement with a host nation, the European Civil Protection Mechanism (EUCPM), or the Global Outbreak Alert and Response Network—World Health Organisation (WHO-GOARN)	In-country processing	Standard 1	Mission assignment
Bentahir et al	The laboratory team consisted of four laboratory and six non-laboratory members involved mainly in organisational aspects such asconnectivity, communication, logistics, and decontamination	Personnel	Standard 1	Mission specification
Cardile et al	All laboratory reagents requiring a cold chain were transported in HemaCool refrigerators . The labs were functionally able to receive samples within 48 to 72 hours of arrival.	Logistics SOP, cold chain	Standard 2	Mission specification
Cardile et al	The sites included being located in rural counties with proximity to an ETU or hospital, and to minimize Ebola test-sample transport time from other regional health care sites.	Location determination	Standard 1	Mission assignment
Cardile et al	Four separate Ebola testing laboratories with personnel from the Chemical Threat and Biological Warfare/Endemic Disease sections, the Occupational/Environmental Health section served as the rear detachment.	Personnel	Standard 1	Mission specification
Cardile et al	Both blood and oral swab samples were collected and transported per WHO guidance via a primary container (a sealable specimen container) wrapped with absorbent material, a secondary container (watertight, leak-proof), with cold packs, and an outer shipping package (cooler)	Sample transport		Mission execution	BB, Standard 7
De Wit et al	Only inactivated material was handled within the building. Receiving and handling of infectious material was performed outside the building. For this, a simple wooden roof structure was attached to one of the building’s outside walls to cover and protect a space large enough to accommodate the mobile BSL3 laboratory and 2 glove boxes	Lab setup		Mission execution	BB
De Wit et al	Single-room tent structure with independent power support from a dedicated diesel generator and a smaller back-up generator	Power supply	Standard 1	Mission execution
De Wit et al	The location was within the ELWA campus security zone, enabling secure but independent operation while still providing instant contact with the ETU	Security	Standard 3	Mission specification
Diarra et al	Clinical specimens were delivered to the SEREFO Laboratory by dedicated vehicles adhering to national and international regulations. The timeline for delivery was dependent on the location of the clinical ward (ie, border crossings to Guinea), but delivery usually occurred on the same day (within hours). For the treatment unit in Bamako, delivery occurred immediately (approximately 1 hour or ≤1 h…	Sample transport		Mission execution	BB, Standard 7
Diarra et al	Access to the SEREFO Laboratory was controlled by a card reader device, and a security guard was posted outside next to the entrance.	Security	Standard 3	Mission execution
Dieng et al, 2021	The MBS-Lab was installed in order to receive samples collected around Louga City within 1 hour for immediate processing and the results sent within the next 2 hours after the sample were received.	Location determination	Standard 1	Mission assignment
Fall et al	Equipped with a 4 °C refrigerator for short-term storage of inactivated products and reagents. There was a portable ultra-low mini −80 °C freezer with capacity to store up to 1000 specimens, which were first stowed in cryoboxes.	Logistics SOP, cold chain	Standard 2	Mission specification
Fall et al	One scientist was in charge of coordination between local healthcare settings and the laboratory. Two laboratory technicians were in charge of operations, including molecular diagnostic activities, cleaning of the laboratory and daily reporting. The dedicated driver of the MBS-Lab assisted in setting up the laboratory and stabilising the vehicle, he also ensured security around the laboratory and…	Personnel	Standard 1	Mission specification
Fall et al	Power was supplied by lithium-ion batteries, which can be charged by the on-board diesel generator, the local electrical grid (with an inline voltage regulator) or by the vehicle’s alternator. This system guaranteed energy autonomy for the proper functioning of the fully equipped laboratory for at least one working day relying on batteries alone	Power supply	Standard 1	Mission execution
Flint et al	Teams routinely consisted of 4 members: 3 scientists to perform sample testing and a team leader responsible for data entry, quality control, and reporting of results	Personnel	Standard 1	Mission specification
Flint et al	Running water was provided by the MSF water and sanitation engineers, and electric power was supplied by medium capacity generators on the MSF compound and with small portable high quality backup generators	Power/ water supply	Standard 1	Mission execution
Flint et al	Samples were received from referring facilities, most frequently delivered by a motorcycle courier, but sometimes delivered by ambulance or by a United Nations–coordinated helicopter.	Sample transport		Mission execution
Frimpong et al	Standby generator set while the mobile suitcase itself has a power pack that can store power for up to 24 hours. These features allow for the device to be deployed even in areas without electricity from the national grid including the most remote parts of the country	Power supply	Standard 1	Mission execution
Frimpong et al	The refrigeration system was used for the storage of reagents, samples and RNA extracts. A biosafety level three (BSL3) glovebox	Storage	Standard 2	Mission execution
Grolla et al, 2011	Laboratory team (2–3 members) was replaced every three weeks; in total NML deployed six teams	Personnel	Standard 1	Mission specification
Grolla et al, 2012	Reagents and the laboratory team (2–3 members) were replaced every three weeks	Reagents cold chain		Mission execution	QMS
Grolla et al, 2012	For transport to the field laboratory, tubes or cups were sealed in plastic bags, surface disinfected with a 1% hypochlorite solution, sealed into a second bag or container and again surface disinfected, sample collection was based on WHO outbreak response protocol	Sample transport		Mission execution
Guo et al	The team contained seven staff: one external contact, one infection control practitioner, one dedicated driver and four scientists, each engaged in specialized tasks	Personnel	Standard 1	Mission specification
Guo et al	A 4◦C refrigerator was used for reagent storage. In addition, a −20◦C freezer was used to store frozen reagents	Logistics SOP, cold chain	Standard 2	Mission specification
Guo et al	The lab was powered by lithium-ion batteries. The batteries could be charged by a diesel generator and the local electrical grid, with automatic switching to ensure reliable and real-time power supply. In the event of a sudden power outage, a dedicated uninterruptible power supply was able to support experimental instruments, automatic control systems, illumination and ventilation for at least 45…	Power supply	Standard 1	Mission execution
Inglis et al, 2011	Equipment items (thermocyclers, magnetic particle processor, microfuges, heating blocks, tube racks and pipettes) were shipped in air freight crates with secured moving parts, internal padding and dust exclusion measures. Consumables requiring cold chain during shipment were dispatched with dry ice or cold blocks as dictated by optimum transit temperature requirements. Nucleic acid amplification …	Transport	Standard 1	Mission specification
Inglis et al, 2016	All laboratory equipment, consumables and reagents were shipped by scheduled flight then transported to a training area by road in less than 24 hours from start to finish.	Transport	Standard 1	Mission specification
Inglis et al, 2016	Refrigeration was sustained en route by (wet) ice brick packing in sealed polystyrene containers. Frozen reagents were packed in dried ice on arrival on location. Chilled items were stored in portable refrigerators	Logistics SOP, cold chain	Standard 2	Mission specification
Iskander et al	An RDF can deploy within 12 hours of activation. Teams are on call every 5 months and deployments typically do not exceed 2 weeks, but may be longer to meet public health needs.	Deployment timeline	Standard 1	Mission specification
Iskander et al	The team commander is responsible for overall command and control of the team and bears primary responsibility for mission success. When a team is split for operational reasons, deputy commanders can serve as a team commander for half of the team in the field. The safety officer is primarily responsible for the physical safety of the team. The Operations Section conducts tactical medical and publ…	Personnel	Standard 1	Mission specification	LIMS
Iskander et al	Logistics officers are capable of setting up communications and electronic medical record systems, as well as working with local or state agencies to ensure food delivery, portable toilet availability, and biohazardous waste removal.	Personnel	Standard 1	Mission specification
Iskander et al	Planning Section staff develop tactical and strategic planning, conduct contingency planning, and provide ongoing situational awareness to the team commander and the team as soon as an RDF is activated to deploy.	Personnel	Standard 1	Mission specification
Kurosaki et al	A generator supplied electric power for the laboratory equipment.	Power supply	Standard 1	Mission execution
Kurosaki et al	The mobile field laboratory used in this study was mounted on the back of a pickup truck. This laboratory consisted of a glove box, clean bench, centrifuge, refrigerator, and SmartCycler and GenieIII instruments	Transport		Mission specification
Lermen et al	A water based floor heating driven by an engine block heater (10 kW Diesel) is used to establish basic heating during the winter. The laboratory is supplied with 100% fresh air at an exchange rate of up to 14 times per hour (laboratory only)	Heating and ventilation		Mission specification
Lermen et al	A minimum total floor space of 50 m2 is required in a mobile platform to carry out all processes of the workflow. A semitrailer with a maximum allowed width and length of 2.5 m by 14 m respectively can thus provide the largest connected floor space (35 m2) according to the German road traffic act	Infrastructure	Standard 1	Mission specification
Levy et al	One computer software specialist and two network specialists. The majority of hospital personnel were familiar with the application from a previous drill deployment which had been held just two months prior to the disaster. New personnel were given a short face-to-face training session during the deployment by the informatics team.	Personnel	Standard 1	Mission specification	LIMS
Linster et al	Common box trucks range in length from 16’ (4.8 m) to 24’ (7.3 m), and this compressed footprint necessitates the best possible use of the available space. The driver’s cabin, which is separate from the laboratory, is a clean area. The work space must at least consist of 2 rooms, an anteroom with storage capacity that doubles as a change room before entering the laboratory area and the actual lab…	Infrastructure	Standard 1	Mission specification
Linster et al	Desirable but optional is the installation of a CCTV and alarm system. A fire escape needs to be present in the main laboratory in case the exit via the anteroom is blocked. This can be achieved by the installation of a small additional airtight door or a multilayered glass window, which are permanently sealed from the outside but allow the removal of a rubber lip from the inside in the case of e…	Safety plan	Standard 4	Mission specification
Linster et al	To ensure the cleanliness of the consumables, such as gloves and reaction tubes, and minimise their space requirement in the boxes, they are packed in daily consumption quantities and vacuum-sealed in multilayer laminated aluminium foil pouches. Consumables and reagents are apportioned to allow continuous operation of a single laboratory for up to 50 days (based on the assumption of handling 25 s…	Storage	Standard 2	Mission specification
Logue et al	Each FFI was backed up by a car battery and invertor; in the event of a power disruption, each could continue to run at negative pressure for up to 8 hours.	Power supply	Standard 1	Mission execution
Logue et al	They consisted of four distinct areas: sample reception (I), the flexible film isolators (FFI) (II), the main laboratory (III) and the molecular analysis suite (IV)	Infrastructure	Standard 1	Mission specification
McCunn et al	Teams perform a needs assessment for desirable and necessary equipment. This was in continuous flux because the location of team deployment was initially not known. Literature on recommended equipment and medications usually needed for emergency medical care in low-income nations, and after a disaster, was reviewed. The planning team had knowledge before deployment that functional autoclaves were…	Equipment needs determination	Standard 1	Mission specification	1.3
McCunn et al	Staff members were counseled on protection from mosquitoes, oral intake to prevent both dehydration and infection, and sun protection. To prepare the team for emotional, mental, and social stresses, daily team briefings and team-building sessions were held by the faculty member in charge of the deploymen	Staff safety	Standard 4	Mission specification
McCunn et al	The aircraft ultimately supplied was a Gulf Stream IV jet, each team member could take 40 lb. of personal gear, and 1200 lb. total of medication and general medical and surgical equipment.	Transport	Standard 1	Mission specification	QMS
Muhi et al	Safety features included a dual exit system with emergency lighting.	Safety	Standard 4	Mission execution
Muhi et al	Electricity supply was from dual 10 A power inputs with dual uninterruptable power supplies and backup power of approximately 3000 V⋅A each.	Power supply	Standard 1	Mission execution
Muhi et al	Testing site consisted of two 6×3m adjacent marquee tents with removable sidewalls, one for participant registration and one for sample acquisition. An additional 6×3 m marquee was available for shelter for waiting participants and was used as required. A standard steel 20ft (6.1m) shipping container was refurbished to meet specifications for a PC2 laboratory. A side-opening shipping container wa…	Infrastructure	Standard 1	Mission specification
Muhi et al	A sink with an automatic sensor faucet was fitted with wastewater connection and inlet water with backwash protection.	Water supply	Standard 1	Mission execution
Mukadi et al	If agreement was reached, the laboratory was deployed according to INRB checklists for equipment, reagents, and accessories	Deployment checklist	Standard 1	Mission specification
Mukadi et al	INRB fostered capacity building to quickly hand over Ebola response tools and competences to local staff to empower the health system and decentralize the diagnostics.	Handover	Standard 5	Intermission
Mukadi et al	Labs were located as close as possible to the Ebola treatment centers that they serviced.	Location determination	Standard 1	Mission assignment
Mukadi et al	The standard cold chain included refrigerators (+2°C to +8°C) and freezers (–20°C).	Logistics SOP, cold chain	Standard 2	Mission specification
Mukadi et al	Activities were conducted by medical-biologist doctors, biologists, and laboratory technicians assisted by supporting staff. Local staff members were recruited mostly in the main health facilities of affected provinces or cities; national staff came from INRB. Staff were granted a break after 3 months of work or in any emergency situation.	Personnel	Standard 1	Mission specification
Mukadi et al	Power was supplied by three 14-kva generators running alternately, 24 hours/7 days a week. In other laboratories, standard cold chain was continuously connected to five 10–kva generators.	Power supply	Standard 1	Mission execution
Mukadi et al	Most samples collected were shipped to the INRB biorepository in Kinshasa along with corresponding databases by email. Shipments of large batches of samples were done with chartered cargo flights. Site-to-site sample transportation was performed by fleets and vehicles supported by the World Food Program, MONUSCO, and the World Health Organization.	Sample transport		Mission execution	LIMS
Mukadi et al	Materials were transported by air, land, or water with >1 INRB staff member assisted by local laboratory personnel	Transport	Standard 1	Mission specification
Mukadi et al	To manage security in the field, transportation of all personnel movement, equipment, and supplies had to be approved by a security commission. Depending on the context, some convoys had to be escorted by security forces, using military devices such as armored vehicles and pickup trucks with machine guns and bulletproof vests for passengers. In unsafe areas, a curfew was set from 6:00 pm to 6:00 …	Security	Standard 3	Mission execution
Mukadi et al	Most equipment and supplies were purchased abroad and shipped to Kinshasa. Thereafter, they were air- lifted to Beni laboratory, from where the distribution was organized to other sites. Parcels were transported by road, air, and boat by using the World Health Organization and the World Food Program logistics.	Transport	Standard 1	Mission specification
Paweska et al	Eight SA teams each consisting of 2–5 members, were deployed from 17 August 2014 to 25 March 2015. Each team was deployed for 5–7 weeks, with 2–4 days overlap with the outgoing team. Each team worked 12–16 hours a day, 7 days a week, and usually no days off	Personnel	Standard 1	Mission specification
Paweska et al	Air conditioner units were located in most of the rooms of the building. Two emergency electricity generators of different output capacities were used. The main back-up 60 kVA diesel-powered generator was routed to the main distribution board to supply electricity to the entire building. The second 5.5 kVA petrol generator was fed to the building by means of electrical extension cords and only su…	Power supply	Standard 1	Mission execution
Paweska et al	All windows and doors were fitted with burglar bars Electrical cables were passed into the isolated area through specialised utility sleeves.	Security	Standard 3	Mission specification
Paweska et al	First shipment containing the negative pressure biological containment system arrived from South Africa and the same day it was assembled in a designated room for “hot” processing of specimens. The second shipment containing laboratory equipment, a negative pressurised glovebox, rapid containment kits, generator, uninterrupted power supplies (UPS), reagents, laboratory consumables, personal prote…	Transport	Standard 1	Mission specification
Presser et al	The MDL team was a rotation of four scientists, two engineers, and multiple drivers at each site.	Personnel	Standard 1	Mission specification
Presser et al	To address the unstable power supply, two diesel generators were purchased, and fuel contracts were established. Each generator could provide light for the entire laboratory system on its own	Power supply	Standard 1	Mission execution
Presser et al	Blood and swab specimens were delivered to the MDL sites primarily by motorbike couriers or from the adjacent Ebola Treatment Centre. When receiving the specimens, the staff wore coveralls, sleeves, and double gloves. PPE was stored and donned in the locker room unit. The surface of the specimen bucket and the sample packaging bag were disinfected by spraying with 0.5% hypochlorite solution.	Sample transport		Mission execution	B&B
Presser et al	Office space, supplies store, personal protective equipment (PPE) locker rooms, restroom, shower room, and a tool warehouse were also deemed necessary. A standard container was used to provide both office space and supply storage. An additional small container was used as the tool warehouse and office space for the on-site engineer.	Infrastructure	Standard 1	Mission specification
Presser et al	The MDL was equipped with –20 °C freezers. As a result, only short-term (< 14 days) storage of patient samples was maintained. The specimens were well packed and the surface disinfected by 0.5% hypochlorite solution before storage. The MDL sites were guarded round the clock and all freezers and containers were locked.	Storage	Standard 2	Mission execution
Presser et al	MRIGlobal was responsible for arranging transportation of these laboratories to Guinea and Sierra Leone. To best satisfy the schedule requirements, air cargo was used. The Aviastar-SP Antonov An-124 Ruslan (Figure 2) was the only aeroplane option due to some issues including the MDL size and cargo weight and the runway length in Guinea and Sierra Leone.	Transport	Standard 1	Mission specification
Presser et al	Water availability and to provide a sewer connection and a laundry facility, a small container was used to house the water equipment for the laboratory, including the two safety showers which were located directly outside of the laboratory exit	Water supply	Standard 1	Mission execution
Presser et al	When possible, repairs and parts were sourced locally. When local repairs or parts were not available, they were included in quarterly laboratory supply shipments that originated in the United States.			Mission execution
Raftery et al	For all laboratory operations, the buddy-system was adopted whereby two technicians and the laboratory site manager monitor each other’s safety and remain in constant consultation throughout the process. In the initial weeks of operation, staff worked on a shift basis over six days a week, with four staff covering a 12 hour working day	Personnel	Standard 1	Mission specification
Raftery et al	Onsite at the ETU two designated independent generators provided 24 hour power supply to the laboratory. Fuel was procured by WHO requiring approx. 15 gallons per day. Continuous power maintained the air-conditioning and refrigerator enabling daily operations during working hours and stable storage of reagents and inactivated samples. Running water was provided by connection to the onsite ETU wat…	Power/ water supply	Standard 1	Mission execution
Raftery et al	RFH is a is an international non-profit organisation that provides innovative solutions for specimen transport in many African countries from rural health facilities to diagnostics centres using motorcycles	Sample transport		Mission execution
Raftery et al	The laboratory container was pre-fitted with a glove box and filters, ventilation system, an uninterrupted power supply (UPS), a refrigerator and an air-conditioning unit. Four GeneXpert instruments (each with a 4-module configuration) were installed within the laboratory container along with a shared laptop, individual power stabilisers and bench shields.	Infrastructure	Standard 1	Mission specification
Raftery et al	24 hour/7 security services were available in the form of a night-watch security guard, employed through the ETU. A designated vehicle and driver were provided by WHO to transport staff between their homes and the laboratory.	Security	Standard 3	Mission execution
Raftery et al	Ebola Assay kits were stored in the air-conditioned storage unit in accordance with manufacturer’s instructions (2–28 ̊C) with surge capacity stored at WHO warehouse.	Storage	Standard 2	Mission execution
Roh KH et al	These facilities and equipment are required for mobile laboratories: air conditioners, thermohygrostat, external power input terminals, biological safety cabinet (BSC; Class II or higher), laboratory bench, nucleic acid extractor, thermal cycler, com- puter, refrigerator, freezer, centrifuge, pass box, and space to handle medical waste. These essential facilities and equipment must be installed a…	Equipment needs determination	Standard 1	Mission specification	1.3
Roh KH et al	The site must have sufficient space for transport vehicles to move and must meet the external size specification. There must be a constant main power supply, and the sample transport route must not be hindered or close to the collection site	Location determination	Standard 1	Mission assignment	BB
Roh KH et al	Mobile lab should be installed in locations with as little public traffic as possible. Sufficient electric power must at all times be supplied to internal facilities and equipment, and an uninterrupted power supply (UPS) must be available in the case of main power failure or supply error.	Location determination	Standard 1	Mission assignment
Roh KH et al	All laboratory personnel must have a valid license and other necessary qualifications. Mobile laboratory directors should be full-time laboratory medicine specialists and are recommended to work exclusively in the mobile laboratory for more than 20 hours a week. Work/duties not related to mobile laboratories should not be performed during the hours dedicated to the mobile laboratory.	Personnel	Standard 1	Mission specification	QMS
Roh KH et al	The recommended indoor temperature and humidity for mobile laboratories are 18–26°C and 30–70%, respectively. Thermometers and hygrometers must be available in mobile laboratories, and the temperature and humidity must be recorded daily.	Temperature recommendations
Roh KH et al	Non-combustible insulating materials are recommended for the exterior walls of mobile laboratories to reduce the temperature difference between the inside and outside of the laboratory and to prevent fire. The mobile laboratory space must be sufficient for work and safety management. The access of non-authorized personnel must be controlled, and animal and insect access must be prevented.	Safety	Standard 4	Mission specification
Roh KH et al	Equipment must be fixed to the ground or transported separately to prevent damage due to shock or vibration during transportation	Transport	Standard 1	Mission specification
Schuh et al	The assessment revealed that the space was ideal for the establishment of an Ebola Field Laboratory, as it was: 1) close to the ETU at Bwera General Hospital, 2) proximal to the Mpondwe Border Post, which is the busiest crossing point between DRC and Uganda, 3) of appropriate size (11 ft x 11 ft) to safely perform all laboratory operations, 4) accessible at all times to UVRI and CDC laboratorians…	Location determination	Standard 1	Mission assignment
Villcaña et al	Coverage: the number of demand centroids covered by the service areas of all the open labs Minimum access: the number of demand centroids that are able to have their demand satisfied, either by simply being within the service area of an open lab, or by the fact that users in the demand centroid can reach (within their own mobility radius) the service area of an open facility. Mobility/transportat…	Location determination	Standard 1	Mission assignment
Woelfel et al	Although customs-related import problems are likely to be specific to every deployment, meticulous preparation of foreseeable transport documents (pro-forma invoice, import/export declaration forms, tax exemption certificates and multilingual packing lists) facilitates customs clearance significantly.	Customs	Standard 2 (2.1)	Mission specification	2.1
Woelfel et al	Given the fact that in remote regions, replacement of broken or lost equipment can be difficult or impossible within a reasonable time frame, a concept of fallback options for essential parts of the field laboratory has been implemented: Key components such as centrifuges, power sources and IT equipment are safeguarded against failure by duplication. If the qPCR cycler would be irrevocably damage…	Equipment needs determination	Standard 1	Mission specification/ mission execution	1.3 (?)
Woelfel et al	A four-person team as the ideal size for field- work over a period of three to six weeks to allow for rest and rotation during peak operations. Handover from one team to the next should consider an overlap of at least two days to ensure seamless transition and continuation of the operation.	Personnel	Standard 1	Mission specification
Woelfel et al	Local building can be used as long as it provides at least 28 m2 of space. In several overseas deployments, the rapidly inflatable BML tent system with prefabricated interior room separations	Infrastructure	Standard 1	Mission specification
Woelfel et al	Without the need for a dedicated ‘hot room’ for sample inactivation, the mobile laboratory requires a minimum of two rooms, to sepa rate the pre- and post-PCR area . However, subdivision of the laboratory into four rooms is preferred and can be prepared by the team using construction foil, foil doors and duct tape. The complete set-up of the field laboratory takes 4–5 h to operational readiness	Infrastructure	Standard 1	Mission specification
Woelfel et al	The complete laboratory equipment is packed in wheeled, ruggedised, water- and dustproof boxes. More than 400 items are allocated to 27 boxes. Box weights ranging from 20 kg to a maximum of 31 kg allow not only their transport as passenger luggage by all international airlines, but also ease handling by the laboratory team during reloading and land transport.	Infrastructure	Standard 1	Mission specification
Woelfel et al	Since the active cooling or freezing devices of the laboratory can- not be operated during air transport, vacuum insulated boxes are used to bring temperature-sensitive reagents into the field.	Transport	Standard 1	Mission specification
Zhang et al	Compressed air generated by the air compressor served the double- leaf autoclave (STERIS, Amsco Century) and expanded-metal door. There were two 8-Liter CO2 gas bombs that provided continuous CO2 to the incubator.	Gas supply system	Standard 1 (1.4)	Mission specification
Zhang et al	The MBSL-3 Lab was equipped with a -20 ̊C freezer and a -80 ̊C freezer, and there was another -80 ̊C freezer outside the MBSL-3 Lab.	Logistics SOP, cold chain	Standard 2	Mission specification
Zhang et al	The Sierra Leone-China Friendship Hospital was guarded by the military guard of Sierra Leone, and the freezers were well locked.	Security	Standard 3	Mission specification
Zhang et al	One scientist was in charge of contacting the MoHS to coordinate issues such as sending specimens and releasing analysis results. In addition, eight scientists engaged in virus detection.Technical support personnel were in charge of the operation of the MBSL-3 Lab, including overseeing the water and electricity supply, maintenance and repair of equipment, sterilization and incineration of lab tra…	Personnel	Standard 1	Mission specification
Zhang et al	The power supply for the MBSL-3 Lab could be provided by two means: the diesel generator and the main supply, which could switch automatically to ensure a timely and reliable supply. In the case of sudden power loss, the Uninterruptible Power Supply (UPS) could power the ventilation, illumination, auto-control system and experimental equipments for at least 45 min. Due to the lack of a stable mai…	Power supply	Standard 1	Mission execution
Zhang et al	Each staff member had his or her own personal space in which to rest between shifts. The work arrangement also ensured that the staff had sufficient rest time and that their health conditions were carefully tended to.	Staff health	Standard 4	Mission execution	BB
Zhang et al	Stored a total of 1500–2000 specimens. For short-term storage, namely, within 1 day, we stored the specimens at -20 ̊C. For long-term storage, we stored the specimens at -80 ̊C. The specimens were well packed and surface disinfected with 0.25% chlorine-containing disinfectant before storage.	Storage	Standard 2	Mission execution	BB safety
Zhang et al	There were surveillance cameras all around the work- site and inside every experimental room, and scientists could watch real-time surveillance video and communicate with the experimenters in the laboratory.	Surveillance/ security	Standard 3	Mission execution
Zhang et al	Lab can be transported by air, land and sea. It can be operated on trucks, or can be dismounted to be operated on the ground. In the latter case, hoisting with a crane and self-lifting by four elevating motors are two methods that can be used for dismounting to the ground	Transport	Standard 1	Mission specification
Zhang et al	The water storage tank in the auxiliary container could store 2 tons of water. The water supply for the autoclave, vapor generator and air conditioning humidifier was softened using a water softener. Wastewater from hand washing and the shower was stored in the wastewater tank directly under the shower cubicle and could be pumped into the sewage treatment tank by the vacuum pump for sterilization…	Water supply	Standard 1 (1.4)	Mission execution
Zhang et al	Water was supplied after purification, and one-way flow was guaranteed by pressure pumps and check valves. Waste water was discharged after steam sterilization and chemical disinfection.	Water supply	Standard 1	Mission execution
Stanislawski et al	Transport of samples and waste was handled according to transnational transport of hazardous materials (i.e., ADR) regulations, which were supplemented by special regulations within the framework of national measures due to the pandemic	Sample transport		Mission execution
Stanislawski et al	about 150 persons were engaged in collecting samples, performing laboratory analyses, providing material, coordinating staff and information, and the continuous developing of procedures	Personnel		Mission specification
Stanislawski et al	placed as close as possible to the targeted population while also providing the required BSL-2 laboratories on-premise.	Location determination		Mission assignment
Stanislawski et al	The containers were transported by truck and placed on a suitably firm base (e.g., a car park). Relocation and setup of the two equipped containers took place within 1 day, and an addi- tional day was required to install lab furniture, electronic components, and security systems.	Transport		Mission specification
Stanislawski et al	Before the end of the deployment of a container-based screening facility, deregistration of the BSL-2 laboratory was filed with the responsible trade supervisory office and health department. Here, a 30-day period had to be complied with. Technical and laboratory equipment was transferred to other facilities within the university for fur- ther use in research and educational projects after a 3-we…	Decomissioning		End of mission
Gehre et al	Type II mobile laboratories can be set up in existing infrastructures (such as peripheral health centers) at the site of the local outbreak (i) to substantially shorten the diagnostic turnaround time to results release	Location determination		Mission assignment
Okude et al	Both HFC buses were equipped with automated laboratory systems with electronic reporting, and patients received their laboratory results via e-mail soon afer the submission of clinical samples.	Lab setup
Okude et al	Both buses were designed to achieve a maximum electricity output of 9 kW (1.5 kW×6 outlets, 100 V) for electricity in the laboratory	Power supply
		Standard 1	30
		Standard 2	12
		Standard 3	6
		Standard 4	5
		Standard 5	1

## Sheet: BB
Author	Protocol applied	Category	Minimum standard	Deployment phase(s)	Notes
Ballard et al	Biohazardous waste was transferred back to the MainLab for discard through routine laboratory processes, or removed by the host site if possible.	Waste disposal	Standard 6	End of mission
Ballard et al	Internal cargo section modified as a BSL2 compliant COVID-19 testing unit inclusive of a Class II Biosafety Cabinet	Containment	Standard 4	Mission specification
Bentahir et al	The personal protective equipment included a single-use apron, a double pair of single-use gloves with long cuffs, and laboratory safety boots, without a mask for lab staff not in contact with patients	PPE	Standard 4	Mission execution
Flint et al	All persons entering the hot laboratory were trained by VSPB scientists experienced in working with EBOV under BSL-4 conditions.	Training	Standard 3	Mission specification
Affara et al	The mobile gloveboxes of the laboratories provide the capacity to contain and inactivate pathogens of BSL 3 and 4	Sample inactivation	Standard 5	Mission execution
Ballard et al	Decontamination procedures were performed at the end of each day also in accordance with practice at the MainLab	Decontamination	Standard 5	Mission execution
Bentahir et al	The waste bin almost full, it was hermetically sealed, the outside was decontaminated, and the bin was carefully taken out of the glovebox and placed in another larger biohazard container	Waste management	Standard 6	Mission execution
Bentahir et al	The JiTT began with a review of the SOPs developed for the biosafety and biosecurity protocols and procedures as well as for the methodologies used in the mobile laboratory.	Training	Standard 3	Mission specification
De Wit et al	Staff performing centrifugation steps of the RNA extraction protocol following inactivation wore a face shield in addition. The operator of the glove box wore scrubs, a liquid impervious gown, rubber boots, an N-95 mask, a face shield, and double gloves with the inner pair taped to the arms of the gown.	PPE	Standard 4	Mission execution
Bentahir et al	Inactivating any pathogens contained in that sample within a Class III biosafety cabinet (negative pressure; air filtration) before proceeding with the analysis of the sample outside the glovebox in the laboratory.	Sample inactivation	Standard 5	Mission execution
Bentahir et al	At the end of the day of when the container was finally sealed, decontaminated from the outside and transported to the incinerator where the biowaste was incinerated by a specialised team in full Ebola protective clothing	Waste management	Standard 6	Mission execution
Flint et al	Solid waste was incinerated by MSF workers, and liquid waste was disposed in the compound septic tank.	Waste disposal	Standard 6	End of mission
Cardile et al	Sample decontamination (10% bleach), PPE donning/doffing with a trained observer, and laboratory decontamination were in accordance with previously published WHO/CDC guidance	Decontamination	Standard 5	Mission execution
Cardile et al	Both blood and oral swab samples were collected and transported per WHO guidance via a primary container (a sealable specimen container) wrapped with absorbent material, a secondary container (watertight,leak-proof), with cold packs, and an outer shipping package (cooler).	Sample transport	Standard 7	Mission execution
Cardile et al	The laboratory equipment used to directly test for Ebola (glove boxes, biological safety cabinets, etc.) was decontaminated with chlorine dioxide gas per established protocols.	Decontamination	Standard 5	Mission execution
Diarra et al	Staff changed into scrubs before entering the anteroom. Personal protective equipment (PPE) for entering the laboratory space included a Tyvek suit, plastic apron, N-95 mask, goggles and face shield, 2 pairs of gloves with the inner one taped to the Tyvek suit, and dedicated shoes and shoe covers	PPE	Standard 4	Mission execution	*
De Wit et al	For inactivation of low sample volumes, a mobile glove box unit was used. Negative pressure (20–40 Pa) was generated through a small vacuum pressure pump	Sample inactivation	Standard 5	Mission execution
De Wit et al	Blood collection tubes and sealed cryo- preservation vials underwent spray-based disinfection from the outside with bleach, placed and sealed in double Ziploc bags that were also disinfected by spraying with 0.5%–1.0% bleach, and put in either a closed household bucket or hand- held cooler, which were again disinfected by spraying the out- side with 0.5%–1.0% bleach prior to transport.	Sample handling	Standard 7	Mission execution
Diarra et al	The BSL-3 space encompassed two 6-foot class IIA biosafety cabinets (6-foot; 1.8 m), 4 tissue culture/bacterial incubators, a −80C freezer, a refrigerator and a tabletop centrifuge. The room was served by a pass-through autoclave for waste removal; all waste was first chemically inactivated and then incinerated on campus after sterilization.	Containment	Standard 4	Mission specification
Diarra et al	Clinical specimens were delivered in double zipper storage bags in a type 1A container placed in a cool box.	Sample transport	Standard 7	Mission execution
Elias et al	Tubes were labeled individually with a number that was used in the whole process for sample tracking. They were then transported in refrigerated boxes to LabMovel. Upon receipt, tubes were visually inspected to meet the processing requirements (tube type, proper tag position, undisrupted barcode).	Sample handling	Standard 7	Mission execution
Elias et al	Sample inactivation was performed using a hermetic automated tool for sample isolation and handling, such as airflow and HEPA filters that works as biosafety level 2.	Sample inactivation	Standard 5	Mission execution
Elias et al	Two types of decontamination protocols applied: decontamination on arrival and daily decontamination protocol.	Decontamination	Standard 5	Mission execution
Fall et al	Regular decontaminations were conducted by fumigation with hydrogen peroxide (H2O2) both within the isolator and the workspace of the MBS-Lab	Decontamination	Standard 5	Mission execution
Fall et al	All samples were unpacked only inside the isolator, in order to minimise the risk of exposure. The surfaces of packaging and sample tubes were decontaminated with Aniospray disinfectant . Easy and safe handling was the main objective for the design of the isolator with a negative internal pressure of up to −50 Pa.	Sample handling	Standard 7	Mission execution
Dieng et al, 2021	The MBS-Lab houses a biosafety isolator with negative pressure and therefore provides a safe environment for handling different classes of pathogens, thus eliminating the need for personal protective equipment required for high containment laboratory facilities	Containment	Standard 4	Mission specification
Flint et al	Potentially infected materials were decontaminated using 5% (vol/vol) Micro-Chem Plus disinfectant	Decontamination	Standard 5	Mission execution
Flint et al	Discarded specimen tubes, transfer pipettes, and tips were soaked in disinfectant overnight, before disposal the next morning. A colander set over a bucket was used to filter them from the liquid, and they were then disposed along with other solid waste, double bagged in biohazard autoclave bags.	Sample handling	Standard 7	Mission execution
Gaillard et al	All disposable materials, reagents, and pipettes were labeled infectious waste, with disposal by incineration.	Waste disposal	Standard 6	End of mission
Frimpong et al	Four biologists were trained in biosafety protocols for SARS-CoV-2 molecular diagnosis to man the laboratory.	Training	Standard 3	Mission specification
Frimpong et al	Sample containers on arrival at the laboratory were decontaminated with 0.1% chlorine solution, cleaned and samples placed in the Glovebox	Decontamination	Standard 5	Mission execution
Gaillard et al	Cleaning with a detergent and rinsing with water, the hard nonporous surfaces of the biocontainment laboratory were disinfected daily with sodium hypochlorite 0.5%, the major decontaminant used in the ETC	Decontamination	Standard 5	Mission execution
Fall et al	A closed biosafety isolator equipped with a high-efficiency particulate air filter was integrated in the MBS-Lab. A negative pressure cascade (−25 pascal [Pa], −50 Pa and −25 Pa inside the isolator) provided a safe environment for handling different classes of pathogen, thereby eliminating the need for personal protective equipment required for high-containment laboratory facilities.	Air flow	Standard 4	Mission execution
Flint et al	The personal PPE worn in the hot laboratory included scrubs and Croc clog shoes, level 3 surgical gowns, gloves, extended cuff gloves and shoe covers	PPE	Standard 4	Mission execution	*
Grolla et al, 2012	For transport, tubes were sealed in plastic bags, surface disinfected with a 1% hypochlorite solution, sealed into a second bag or container and again surface disinfected.	Sample transport	Standard 7	Mission execution
Grolla et al, 2013	Collection of human specimens occurred on an outbreak response protocol and was approved by the local Scientific and Technical Coordination Committee in Uige, Angola.	Sample handling	Standard 7	Mission execution	OSL
Kurosaki et al	The outside surfaces of the sample vessels were sterilized with a 0.5% chlorine solution before manipulation, and the glove box was sterilized with the chlorine solution after manipulation.	Sample handling	Standard 7	Mission execution
Frimpong et al	The glovebox was specifically for sample preparation, inactivation and extraction.	Containment	Standard 4	Mission specification
Grolla et al, 2011	Clinical samples were collected by personnel wearing personal protective equipment (PPE) including a surgical mask, cap, shield or goggles, gown, apron, gloves (two pairs) and boots.	PPE	Standard 4	Mission execution
Lermen et al	All samples have to be brought to the central repository in Muenster without breaking the cooling chain.	Sample transport	Standard 7	Mission execution
Linster et al	Handwashing/disinfection station is available near the exit of the laboratory, but it can be replaced with a setup just outside the truck in the open area or a washroom in the direct vicinity. In this case, a double glove policy needs to be in place	Disinfection	Standard 5	Mission execution
Grolla et al, 2012	Clinical samples were collected by personnel wearing personal protective equipment (PPE), including a surgical mask, cap, shield or goggles, gown, apron, gloves (two pairs) and boots.	PPE	Standard 4	Mission execution
Guo et al	The disposal of laboratory waste was autoclaving and soaking with appropriate disinfectants. ultraviolet or air sterilizers were implemented in biosafety cabinets, every area and corresponding buffer rooms.	Waste disposal	Standard 6	End of mission
Grolla et al, 2012	Molecular diagnostics performed at a lab that utilized a negative pressure flexible film isolator to safely handle and inactivate infectious agents. Samples were manipulated in the isolator using additional personal protective equipment (including N95 mask, face shield, a double layer of nitrile glove.)	Containment	Standard 4	Mission specification
Linster et al	Samples are labelled and stored in sealed bags and transferred into the lab.	Sample handling	Standard 7	Mission execution
Guo et al	The staff extracted RNA in the BSL-3 Lab wearing two layers of PPE. The inner PPE included a protective suit, an N95 mask, a pair of inner gloves and a pair of dedicated shoes and water- proof shoe covers. The external PPE included a HEPA filter-equipped powered air purifying respirator, a disposable sterilized surgical gown, a pair of external gloves and waterproof shoe covers.	PPE/ sample handling	Standard 4	Mission execution	*
Linster et al	Samples are transferred into the lab via a pass-through box equipped with an interlocking mechanism and a decontamination step during sample import. Samples are transferred and opened inside the glovebox or BSC	Sample transport	Standard 7	Mission execution
Guo et al	Lab waste was transmitted to the area II buffer room and autoclaved using indicator tape.	Waste disposal	Standard 6	End of mission
Logue et al	All samples were processed to the point of virus inactivation within custom designed FFI under negative air pressure (230 to 260 Pascals) filtered through two sequential high efficiency particulate air (HEPA) filters.	Sample inactivation	Standard 5	Mission execution
Linster et al	All fragile equipment needs to be stored in hardcase boxes, and all biohazard waste needs to be cleared before movement of the MBL. A mobile autoclave is ideal, but the safe transfer of solid biohazardous materials to an offsite autoclave facility or incineration onsite if allowed by local legislation can be considered.	Waste management	Standard 6	Mission execution
Affara et al	IATA training of catA/catB infectious agents and dangerous goods	Training	Standard 3	Mission specification
Affara et al	Training on operation, BSL3/4 Biosafety and PPE, workflows, workstations,	Training	Standard 3	Mission specification
Diarra et al	Staff were trained on appropriate methods for doffing PPE after exiting the laboratory, including disinfection and the order in which to remove apparel.	Training	Standard 3	Mission specification
Guo et al	The reagent preparation area is also called area I. It contained a biosafety cabinet, a pressure meter, a thermometer, a hygrometer, a telecommunication system and a biohazard waste container.	Infrastructure	Standard 4	Mission specification	OSL?
Guo et al	The ventilation system used 100% fresh air purified by filters and the air renewal rate was up to 25 times per h. In addition, the pressure was reduced step-by-step, for instance, 15Pa in area I, 10Pa in the area I buffer room, −5Pa in the area II buffer room, −10Pa in area II, −10Pa in the area III buffer room and −15Pa in area III. This cascade of low pressure ensured that the air flow was unid…	Ventilation	Standard 4	Mission execution
Lermen et al	Staff members have to wear protective clothing (lab coat and gloves). A personal lock must be provided that has to be equipped with a handsfree sink and disposable towels, an emergency shower. The laboratory itself must be a separate room with surfaces easy to clean and resistant against disinfectants. Doors and windows must be closed while working in the laboratory. The entrance door has to show…	PPE/ sample handling	Standard 4	Mission execution
Lermen et al	A cascade of low pressure with steps of –30 Pa (lock and repository) and –60 Pa respectively (laboratory) is realized with a ventilation system using 100% fresh filtrated air and allowing air renewal rates up to 14 times per hour.	Ventilation/ infrastructure	Standard 4	Mission execution
Linster et al	A heating, ventilation, and air conditioning (HVAC) system must be activated during the operation of the MBL to ensure a comfortable temperature for the laboratory workers that also allows for the safe operation of the equipment.	Ventilation	Standard 4	Mission execution
Linster et al	Swab samples are obtained outside the MBL while wearing appropriate PPE	PPE/ sample handling	Standard 4	Mission execution
Linster et al	Personnel don appropriate PPE (including gloves, gown and N95 mask) in the anteroom and disinfect sample bas individually before entering the lab area	PPE	Standard 4	Mission execution
Linster et al	Laboratory surface finishes should be smooth, easy to clean, impermeable to liquids, and resistant to the chemicals and disinfectants normally used in the laboratory; the floors should be slip-resistant	Infrastructure	Standard 4	Mission specification
Linster et al	Liquid biohazards waste should be collected in appropriate airtight containers, sealed and allowed to remain inside the lab for the required exposure time for disinfection	Waste management	Standard 6	Mission execution
Linster et al	A mobile autoclave is ideal but the safe transfer of solid biohazards materials to an offsite autoclave facility or incineration onside if only allowed by local legislation	Waste disposal	Standard 6	End of mission
Logue et al	A unilateral direction of sample processing was implemented to reduce any contamination risks.	Workflow		Mission execution
Linster et al	Required joints should be sealed with flexible sealants and checked frequently. Smooth fiber-reinforced plastic plates are a good choice for the inside walls and ceiling. For the floor, a single-piece vinyl or rubber covering is ideal because they are durable and chem- ical resistant and can withstand an intense cleaning regiment. High-quality epoxy floorings can be used when sealing the floor. S…	Infrastructure	Standard 4	Mission specification	OSL
Muhi et al	Samples were then immediately transferred to the transportable PC2 laboratory via the flap, which was adjacent to the sample collection area. SOCT were transferred twice per day to the Microbiological Diagnostic Unit Public Health Laboratory	Sample transport	Standard 7	Mission execution
Paweska et al	Intensive in-house pre-deployment training in the safety and diagnostic procedures of the FEDL and a further 2–4 days on-site training by the preceding team upon arrival in Sierra Leone. The SA FEDL staff members completed the UN basic and advanced field safety and security programme training and were all deployed through the WHO Global Outbreak Alert and Response Network recruitment system.	Training	Standard 3	Mission specification
Paweska et al	Procedures for centrifugation, aliquoting and inactivation of specimens as well as the addition of positive control RNA and the RT-PCR amplification of RNA templates were carried out in designated rooms that were separated from the PCR master mix preparation room, RNA extraction room and storage area by a laboratory airlock area	Sample handling	Standard 7	Mission execution
Paweska et al	Chlorine disinfectant solution 0.5% was used for the decontamination of pipette tips that came into contact with clinical specimens, primary specimen containers, the exterior of sample tubes containing plasma/lysis buffer in ziplock bags for their transfer out of biocontainment, and for the decontamination of the glovebox working area during and after “hot” processing. A lower concentration of 0.…	Decontamination	Standard 5	Mission execution
Paweska et al	Work benches in the RNA extraction and PCR master mix rooms, rapid containment kits and class II biosafety cabinet work surfaces were decontaminated daily with 0.05% chlorine disinfectant solution followed by wipe down with 70% ethanol. At the end of each day, the ultra-violet (UV) germicidal lamp fitted to the biosafety cabinet was operated for 15 minutes, while portable UV germicidal lamps were…	Decontamination	Standard 5	Mission execution
Linster et al	The anteroom has to provide a facility to deposit and disinfect the outside bag of received specimens and room for storage of PPE and reagents. A fire extinguisher and first aid box will be present in the anteroom and in the laboratory area, complemented with a spill kit in the laboratory.	Infrastructure	Standard 4	Mission specification
Paweska et al	Outer boxes/specimen containers, as well as case investigation forms were first placed into plastic biohazard bags and then taken to the airlock of the IsoArk for decontamination by mist spray with chlorine disinfectant. Specimens were then either moved to the tempo- rary storage fridge for later processing or taken into IsoArk biocontainment chamber for immediate processing.	Sample handling	Standard 7	Mission execution
Linster et al	The laboratory area should be equipped with a Class III biological safety cabinet (BSC), commonly referred to as a glovebox, for additional safety during handling of diagnostic samples. A Class II BSC is acceptable in the case that a Class III BSC cannot be used. The airflow in the Class II might be disturbed after movement of the MBL, and a hand-held anemometer (air flow meter) should be used fo…	Containment	Standard 4	Mission specification
Logue et al	PPE consisted of a back-fastening laboratory gown, eye protection and a base pair of laboratory nitrile gloves. The FFI user placed their hands in the thick gloves attached to the sleeves of the FFI and donned an additional pair of nitrile gloves over those of the FFI. At all times when handing infectious material, the operator was therefore triple gloved and working under negative air pressure. …	PPE	Standard 4	Mission execution
Linster et al	Liquid waste containers are then surface decontaminated and their contents emptied into the sewage system. A suitable disinfectant should be chosen based on pathogens expected to be present in the specimens. Solid medical waste should be collected in sturdy leakproof containers	Waste disposal	Standard 6	End of mission
Muhi et al	A separate 3×3 m marquee was used exclusively for the donning and doffing of personal protective equipment to maintain staff safety (donning and doffing sections were separated by internal bollards).	Infrastructure	Standard 4	Mission specification
Muhi et al	Waste was removed by specialist waste contractors daily.	Waste management	Standard 6	Mission execution
Presser et al	MRIGlobal Ebola response team inactivated samples in the inactivation and extraction laboratory unit wearing appropriate PPE. The PPE included coveralls, sleeves, triple gloves, and a powered air-purifying respirator system. The sample transport container was disinfected with 0.5% hypochlorite solution and opened within the BSC.	Sample handling	Standard 7	Mission execution
Paweska et al	Laboratory generated bio-waste was burned in 210 litre capacity oil drums re-designed for field incineration using diesel fuel as ignition source.	Waste disposal	Standard 6	End of mission
Raftery et al	Fresh chlorine solution was obtained daily from the ETU and buckets and a spray can were refilled daily to disinfect all specimen containers and forms before entering the laboratory.	Disinfection	Standard 5	Mission execution
Raftery et al	All specimens were transported in triple packaging and RFH couriers were trained on biosafety for handling EVD specimens. Upon arrival at the laboratory plastic containers were placed in a custom build wooden box in the specimen reception area and forms received by the laboratory technicians.	Sample transport	Standard 7	Mission execution
Raftery et al	Containers were disinfected in a bucket of 0.5% hypo- chlorite for >20mins. Forms were sprayed by a laboratory technician with 0.5% hypochlorite and allowed to air-dry	Disinfection	Standard 5	Mission execution
Mukadi et al	In cold zones, staff were dressed with light PPE (surgical gown, head covering, and mask [N95 or FFP2]; short-cuff nitrile gloves; and laboratory shoes). Access to the laboratory was restricted to INRB-trained and Ervebo-vaccinated persons (vaccinated >10 days before working).	PPE	Standard 4	Mission execution	*
Paweska et al	PPE that included, a surgical gown, gloves, a N95 mask and eye protection. Powered Air Purifying Respirator (PAPR) coupled to a full-face hood. The full set of PPE for “hot” work in the IsoArk (featuring a high air change rate, low noise level, and adjustable air- flow rate up to 2,200 m3/hr). The main components of IsoArk included: an airlock, a main chamber, and an air filtration system for one…	PPE	Standard 4	Mission execution	*
Paweska et al	The integrated air Filtration System FA 2000 combined a highly efficient HEPA-filter with a UV-radiation source.	Air filtration	Standard 4	Mission execution
Roh KH et al	To prevent contamination during nucleic acid extraction, equipment and laboratory benches must be frequently and thoroughly disinfected	Disinfection	Standard 5	Mission execution
Paweska et al	The glovebox used for primary containment of specimen	Containment	Standard 4	Mission specification
Presser et al	Laboratories were to include three separate areas – sample inactivation and extraction, reagent preparation, and qRT-PCR areas inside the two laboratory containers. The first container housed the sample inactivation and extraction area where infectious samples would be processed and inactivated inside of a Class II Type B2 biological safety cabinet (BSC). Four BSCs were placed in the inactivation…	Containment	Standard 4	Mission specification
Raftery et al	Disinfected containers were then transferred to the glove box in the laboratory where secondary packaging (plastic bags) was removed. Differential pressure in the glovebox was maintained at 20–50 Pa.	Containment	Standard 4	Mission specification
Roh KH et al	To restrict non-authorized personnel access and maintain biosafety and security, signage must be placed on the exterior wall to indicate the COVID-19 testing room, and door locks must be installed to ensure the security of samples and personal information.	Security	Standard 4	Mission execution	OSL
Roh KH et al	To prevent contamination, the indoor space must be sectioned and personnel must move in one direction. Additionally, there must be separate areas for sample preparation and nucleic acid extraction and amplification. At least, the area for nucleic acid extraction must have negative pressure and air-conditioning equipment with high-efficiency particulate air filters installed.	Infrastructure	Standard 4	Mission specification
Roh KH et al	COVID-19 must have BSL 2 and BSCs of Class II or higher. For mobile laboratories that work with viable virus strains, BSL 3 is recommended. Procedures that can generate aerosols, such as sample aliquoting or dilution, nucleic acid extraction, and vortexing, must be performed in a BSC (Class II or higher).	Containment	Standard 4	Mission specification
Schuh et al	Upon delivery of a diagnostic specimen to the UVRI-CDC Ebola Field Laboratory, a laboratorian donning procedure-specific PPE, gloves and a face shield, used 5% Micro-Chem Plus Disinfectant Detergent to decontaminate the biohazard bag containing the triple-packaged specimen and CRF. The tertiary container and CRF were removed from the decontaminated biohazard bag and immediately decontaminated wit…	Sample handling	Standard 7	Mission execution
Schuh et al	The decontaminated secondary container was moved into the RCK by opening the outer air- lock of the large bag-in/bag-out tube, placing the container into the tube, closing the outer air- lock, opening the inner airlock, passing the container to the inside space, and then closing the inner airlock.	Decontamination	Standard 5	Mission execution
Presser et al	To ensure proper disposal of biohazard waste, a medical incinerator capable of temperatures above 1000°C was installed.	Waste disposal	Standard 6	End of mission
Raftery et al	Biohazardous waste was collected in biohazardous waste bags, sealed at the laboratory and brought to the ETU onsite incinerator daily	Waste disposal	Standard 6	End of mission
Schuh et al	All full liquid and solid waste bins within the RCK were left overnight prior to processing the waste for removal.	Waste disposal	Standard 6	End of mission
Roh KH et al	Laboratory gowns must be worn by all laboratory personnel and should not be worn outside the laboratory for purposes that are not related to test procedures. Personnel that directly handle infectious samples must wear gloves and masks (KF94/N95 grade or higher), and goggles must be worn when sample containers are opened. Shoes covering the front of the feet must be worn.	PPE	Standard 4	Mission execution	*
Roh KH et al	If possible, consumables that come in contact with infectious samples should be disposable. After the test, all protective equipment must be removed, and hand hygiene must be practiced before leaving the test area. Caution must be exercised to avoid contamination of the hands or body when removing the protective equipment.	PPE	Standard 4	Mission execution
Roh KH et al	Smoking, eating, drinking, applying makeup and lip balm, putting on and removing contact lenses, and mouth pipetting are prohibited in the laboratory work areas	Health and safety	Standard 4	Mission execution
Zhang et al	When picking up the specimens, the staff wore one layer of personal protective equipment (PPE), including a protective suit, an N95 mask, an anti-impact goggle, two pairs of latex gloves with the inner pair taped to the protective suit and a pair of dedicated shoes and waterproof shoe covers. The surface of the specimen bucket and the packing bag were disinfected by spraying with 0.25% chlorine-c…	Sample handling	Standard 7	Mission execution	*
Roh KH et al	Emergency lights and fire extinguishers must be available. The standard for fire extinguishers in medical institutions is one unit of fire extinguisher capacity for every 50 m2 of floor area.	Health and safety	Standard 4	Mission specification
Roh KH et al	Regulations and guidelines regarding the safe operation of electrical equipment must be available. Instructions to reduce or prevent exposure to UV light when using a UV generator must be available. Protective equipment must be used if necessary, and safety warning signage must be attached to the equipment.	Health and safety	Standard 4	Mission specification
Zhang et al	The specimen bucket was opened within the biosafety cabinet. A combination of physical and chemical inactivation was performed to enhance the inactivation efficiency. The specimens were first inactivated by incubation in a water bath at 62 ̊C for 1h before opening the tube cap to pipette the samples and were then further inactivated by the addition of Buffer AVL to the samples.	Sample inactivation	Standard 5	Mission execution
Schuh et al	The small biohazard bag lining the small solid waste bin located in the GeneXpert preparation area was removed, tied closed, decontaminated with 5% Micro- Chem and placed into the large waste bin in the main laboratory. After the biohazard bag from the large waste bin was tied closed and decontaminated with 5% Micro-Chem, it was placed in a second biohazard bag, tied closed and decontaminated wit…	Waste disposal	Standard 6	End of mission
Touron et al	Sampling a fraction of the biological sample to be analysed. This operation is carried out under a type 2 microbiological safety cabinet (MSC).	Containment	Standard 4	Mission specification
Zhang et al	The experimenters disinfected the surface of their PPE with chlorine-containing disinfectants in the BSL-3 lab and waited in Buffer room-1 for 10 min to ensure adequate disinfection, after which they doffed their external PPE. Then, in Buffer room-2, they removed the inner PPE and took a shower.	Disinfection	Standard 5	Mission execution
Schuh et al	A laboratorian transported the decontaminated, RCK triple-con- tained waste and the main laboratory double-bagged waste to the entrance of the Bwera Gen- eral Hospital ETU. A Hospital Hygienist then incinerated the laboratory waste in the ETU incinerator pit.	Waste disposal	Standard 6	End of mission
Zhang et al	Each staff member carried an alcohol sprayer to disinfect potentially contaminated sites at any moment. To keep the staff members healthy and free from other infectious diseases, such as malaria, yellow fever, Lassa fever and typhoid fever, the worksite was sanitized using the DEMAND capsule suspension to control mosquitoes, and mousetraps were used to control rodents	Disinfection	Standard 5	Mission execution
Touron et al	In order to ensure operator safety against COVID-19, each operator is wearing a single-use personal protective equipment including an integral Tyvek type suit, a double pair of gloves (external pair changed between each sample), a surgical mask or an FFP2 type mask for steps 1 and 2, a hood and protective goggles.	PPE	Standard 4	Mission execution
Guo et al	The samples and personal protective equipment were autoclaved to avoid contamination of personnel and the environment. In addition, fumigation with hydrogen peroxide (H2 O2 ) was regularly conducted within the truck and the workspace of the MBS-Lab.	Decontamination	Standard 5	Mission execution
Woelfel et al	Personal protective equipment (PPE), e.g. coverall suits, goggles and FFP-3 face masks within a designated ‘hot zone’, the second option is the use of a hermetically sealed glove- box system. Gloveboxes are regarded as the best way to minimise the risk of exposure for workers especially in hot climate. At the same time, heat stress is reduced for the operator since the glovebox renders the PPE di…	PPE	Standard 4	Mission execution	*
Guo et al	Strengthening laboratory management, carrying out biosafety training, strengthening the protection awareness of staffs, developing specific standard operating procedures, establishing risk assessment and contingency procedures, monitoring fever or symptoms of staffs daily. Staffs were trained to have an appropriate sequence for safely donning and doffing PPE and practiced hand hygiene procedures.	Training	Standard 3	Mission specification
Zhang et al	All waste was first chemically inactivated (with 0.25% chlorine-containing disinfectant), then sterilized using a double-leaf autoclave and finally incinerated.	Waste management	Standard 6	Mission execution
Zhang et al	A cascade of low pressure with steps of 0 Pa, -10 Pa, -20 Pa, -45 Pa and -70 Pa was realized with a ventilation system using 100% fresh filtrated air, allowing an air renewal rate of up to 20 times per hour. The air supply was purified by three-grade-filtration, namely, a primary efficiency filter (G4, plate-type), a medium efficiency filter (F8, pocket-type) and a high efficiency filter (H14, HE…	Ventilation/ infrastructure	Standard 4	Mission execution
Zhang et al	The staff extracted RNA in the BSL-3 Lab wearing two layers of PPE. The inner PPE included a protective suit, an N95 mask, a pair of inner gloves and a pair of dedicated shoes and water- proof shoe covers. The external PPE included a HEPA filter-equipped powered air purifying respirator, a disposable sterilized surgical gown, a pair of external gloves and waterproof shoe covers	PPE/ sample handling	Standard 4	Mission execution	*
Guo et al	There were four flows (personnel, air, samples and materials) involved in the biosafety risk. Under normal conditions, at most two staff worked in each room of the MBS-Lab to avoid affecting air flow. Before entering the MBS-Lab, all staff wore level 3 protection PPE. Furthermore, a seven-step hand- washing method was strictly followed. Staff then showered off-premises.	Workflow		Mission execution
Guo et al	Samples were brought into area II through the external sample hatch with a pressure of −10 Pa. Other sterile materials were brought in through the personnel flow. The samples were packaged carefully, and after surfaces were disinfected with 0.25% chlorine-containing disinfectant	Sample handling	Standard 7	Mission execution
Zhang et al	Lab supplies were brought in sterilely though pass boxes to avoid contaminating experimental objects. Lab trash was chemically inactivated and removed through the double-leaf autoclave after sterilization	Waste management	Standard 6	Mission execution
Zhang et al	No more than 2 experimenters were allowed inside the BSL-3 Lab to avoid influencing the air-flow. Intake and exhaust air was HEPA filtered. The cascade of low pressure formed directional airflow from the outside to the inside. The diagonal ventilation of up-supply and down-discharge ensured uniform airflow and no dead corners. The air supply was controlled by a constant air volume (CAV) system, a…	Air flow	Standard 4	Mission execution	QMS Standard 6
Mukadi et al	At the beginning of the day, trained hygienists cleaned the floors with 0.5% bleach and emptied the dustbins while dressed in full PPE (hot zone) or light PPE (cold zone). At the end of the day, labora- tory operators disinfected the inner part of the glove boxes and the benches with bleach 0.5% or other solutions	Disinfection	Standard 5	Mission execution
Mukadi et al	Every 2 weeks in each laboratory, workers decon- taminated the glove boxes (inside/outside), benches, and all other surfaces and maintained instruments. Cleaning/decontamination activities were recorded in laboratory registers, maintenance sheets, and decontamination sheets.	Decontamination	Standard 5	Mission execution
Mukadi et al	Site-to-site transport of specimens was achieved by using biological triple-packaging boxes filled with frozen icepacks	Sample transport	Standard 7	Mission execution
Stanislawski et al	To further adhere to a BSL-2 containment level, waste was stored in designated containers placed in each section which were regularly cleared and decontaminated prior to disposal.	Waste disposal
Okude et al	Samples and reagents were stored in refrigerators, use of automated purification systems
Okude et al	Residual saliva samples were anonymized and preserved at − 80 °C until evaluation	Sample management
		Standard 3	7
		Standard 4	24
		Standard 5	19
		Standard 6	12
		Standard 7	19

## Sheet: LIMS
Author	Protocol applied	Category	Minimum standard	Deployment phase(s)	Notes
Roh KH et al	Mobile laboratories must have operating procedures and organizational charts. A job description that stipulates the laboratory staff’s responsibility, authority, and duties must be available, and the organizational chart should include information regarding the relationship between the director of the central laboratory, the director of the mobile laboratory, and the personnel in charge of each j…	Instructions	Standard 1	Mission specification
Durski et al	For a laboratory data management system to be useful in emergency situations, it must have mechanisms to adapt quickly, for changes to be reflected immediately, and for data to be deleted and modified without having to alter the entire system	Adaptability	Standard 2	Mission execution
Durski et al	The database was also archived daily to allow for recovery of information if and when needed.	Back-up	Standard 2	Mission execution
Affara et al	LIMS is being installed within the mobile laboratories, to enable direct linkage between the mobile labs, the central NPHL and the EAC headquarters. This will enable rapid entry into national databases for outbreak reporting as well as the regional reporting of selected indicators through the EAC.	Link with national database	Standard 3	Mission specification
Mukadi et al	Unique data- base template used by all laboratories, which were shared monthly with the coordinator of field labora- tories.	Data standardization	Standard 2	Mission execution
Durski et al	Data standardization was incorporated into the loading process by automatically formatting a series of expected inputs to standard outputs. Fields such as sex, age, test sequence, and dates were standardized in this way. Entries that did not match the expected list were manually reviewed prior to loading as part of a data verification process.	Data standardization	Standard 2	Mission execution	QMS
Durski et al	The use of standardized spreadsheets with dropdown menus and locked formatting reduced data entry errors and improved data integrity.	Data standardization	Standard 2	Mission execution
Durski et al	To account for the unpredictability of outbreaks, data-loading packages were built to accommodate varying levels of data quality from a variety of data fields. Data loading, management, and analyses relied on Excel, to improve flexibility in data processes and reduce the need for computer programmers.	Dataset	Standard 2	Mission execution
Roh KH et al	Test request form should contain the following information: the name and registration number of the test subject, name of the requested healthcare provider, name and identification information of the requesting institution (when it is not the same institution), name of the requested test, date and time of sample collection, and sample type.	Dataset	Standard 2	Mission execution
Schuh et al	Patient information, clinical signs and symptoms, clinical status, epidemiological risk factors, and exposure information recorded on the CRF were used to assess the demographic composition of the patient population and recent travel history, as well as determine whether, or not, patients met the alert case, suspect case and/or the routine VHF surveillance case definition(s).	Dataset	Standard 2	Mission execution
Mukadi et al	Finale Inventory software was used for the stock management of items at the main warehouses in Beni and Kinshasa. It alerted the laboratory and logistics staff via email regarding the status of items. The logistics team could therefore anticipate shortages, prepare timely orders, and pri- oritize the use of items close to expiration date.	Inventory management	Standard 2	Mission execution	OSL
Cardile et al	The majority of samples had paperwork with patient names, some demographic information, and the contact information of the ETU/hospital of origin. At times, handwriting was an issue, and spelling was inaccurate	Patient/sample management modules	Standard 2	Mission execution
De Wit et al	After receipt of the samples at the laboratory site, samples were assigned a laboratory identifier and were logged into a laboratory spread- sheet. The spreadsheet was shared with the headquarters of the Ebola Incident Management System	Patient/sample management modules	Standard 2	Mission execution
Flint et al	For each sample listed on the case investigation form, the time of delivery, the patient’s name, and the referring facility’s identification number was recorded, and a unique laboratory identification number was assigned	Patient/sample management modules	Standard 2	Mission execution
Muhi et al	Participant registration was completed using mobile internet-enabled tablet computers (Apple iPad) with a bluetooth-enabled barcode scanner. Participants were allocated a Victorian Department of Health and Human Services (DHHS) tracking number for the standard-of-care test (SOCT) result, as well as a de-identified study identification number.	Patient/sample management modules	Standard 2	Mission execution
Ballard et al	Data management in the LabVan was via 4G WiFi VPN access to a custom-built module of Sample ManagerTM, a Laboratory Information Management System (LIMS) hosted at the MainLab.	Link with national database	Standard 3	Mission specification
Durski et al	National database managers or focal points were responsible for consolidating data for in-country use and electronically sending data to the WHO. Each spread- sheet from the country was imported into a database by using extract, transform, and load tooling. Data-loading packages migrated data from spreadsheets with structural and contextual variations into a consolidated database.	Dataset	Standard 3
Dieng et al, 2022	A web-based platform was developed, in collaboration with the epidemiological team. This application can be accessed anywhere using a laptop, tablet or smartphone connected to internet. Basically, the platform provides an online form where any type of data, including epidemiological as well as clinical data, can be registered and linked to a unique identifier. The results can be exported as an Ex…	Data management	Standard 3	Mission execution
Durski et al	At the start of the outbreak, laboratory staff collected ad hoc demographic data from the case investigation forms and entered them into an Excel spreadsheet alongside laboratory results. in 2015 All mobile and fixed laboratories that were members of EDPLN and/or were established de novo on the basis of bilateral agreements implemented nationally standardized spreadsheets for data collection. Nat…	Software, compatiblity with a Network	Standard 3	Mission execution
Durski et al	The database was linked directly to a secure Web-based dashboard where aggregate numbers, graphs, and charts were accessed in real time. Descriptive and statistical analyses were conducted with Stata 13 and Excel. Analyses were compiled into weekly reports and disseminated to MoHs, laboratories participating in the response, and other partners, as guided by the respective MoHs	Analyses and data dissemination	Standard 4	Mission execution
Frimpong et al	Microsoft Excel 2016 was used for data management. Descriptive statistics were used to obtain general descriptive information such as median and interquartile ranges from the data.	Data management	Standard 3	Mission execution
Levy et al	The main application consisted of an administrative dashboard which provided graphical as well as textual and numerical information updated by the minute. The dashboard summarized admissions (total, daily, hourly) and details of injuries and ocupancy by departments. A second module within the application was an electronic patient record. The medical record, organized as tabs on the application sc…	Data management	Standard 3	Mission execution
Raftery et al	WHO and eHealth Africa (CDC-funded implementing partners) facilitated data management and reporting of results including a full-time data manager.	Data management	Standard 3	Mission execution	QMS
Presser et al	According to the agreement with the health authorities, the MRIGlobal Ebola response team did not contact hospitals directly. Instead, MRIGlobal submitted the test report to the World Health Organization and a local emergency operations centre, which delivered consistent and timely results to each hospital and treatment centre.	Communication	Standard 4	Mission execution
Zhang et al	Lab was equipped with an internal communications network and a video surveillance system. Telephone calls, data transfer and faxes between the BSL-3 laboratory and the command container could be completed via a local area network.	Communication	Standard 4	Mission execution
Raftery et al	A data manager entered all patient data into the EVD laboratory database as specimens were received at the laboratory. Results were then matched with the patient information in the database. At the end of each day the patient and laboratory data were exported into the MoH reporting template (Microsoft Excel) double-checked and reported to a MoH-approved list of recipients including IMS members, C…	Data management	Standard 3	Mission execution
Roh KH et al	Measures for data storage and equipment in the case of fire, natural disasters, and software and hardware failures must be established. Procedures for regular data backup and information recovery from backed-up media must be specified. If the LIS program is modified or a new program is installed, all users must undergo training, and training records must be available.	Data protection	Standard 4	Mission specification
Roh KH et al	Data security measures, including encryption and data integrity verification, must be prepared when test information is transmitted wirelessly in mobile laboratories.	Data security	Standard 4	Mission specification
Mukadi et al	The communication of laboratory results was organized by psychosocial teams in close coordination with families and other teams. The laboratory head shared results daily with the response coordination via sending the Microsoft Excel line list by email. All laboratory results were centralized in a database.	Result dissemination	Standard 4	Mission execution
Durski et al	Each country’s MoH devised its own processes and procedures related to reporting requirements from the laboratories, including identifying which data fields were required for reporting. At a minimum, results were emailed once daily from the laboratory to the MoH, in addition to the relevant clinical teams.	Result dissemination	Standard 4	Mission execution
Zhang et al	According to an agreement with the MoHS,the hospitals were not contacted directly. Instead, the tests submitted a report to the WHO and the MoHS, which was in charge of delivering the results to hospitals.	Result dissemination	Standard 4	Mission execution
Raftery et al	Priority specimen results were phoned immediately to MoH and WHO Laboratory Coordinators who then informed requesting epidemiologist/clinician and stakeholders	Result dissemination	Standard 4	Mission execution
Raftery et al	Individual specimen tubes were labelled and matched with the corresponding form which was held outside the glovebox, requiring two technicians to assign unique laboratory numbers. Forms were then transferred to the office where the data manager entered all details into the approved MoH EVD laboratory database (Microsoft Access).	Sample identification	Standard 4	Mission execution
Fall et al	Prior to testing, samples were codified with unique anonymous numbers for traceability purposes, linking the sample number, patient identification, case definition and consent form. Data were reported in a Microsoft Excel database,cleaned, and analysed using R software	Sample identification	Standard 4	Mission execution
Mukadi et al	Samples tubes were identified per team collecting the specimen. A notification form accompanying the sample to the laboratory contained the patient identification and sociodemographic, epidemiologic, and clinical information. Additional information (laboratory identification, type of sample, analyses done, type of blood tube, number of aliquots, grid labels, date of testing, EBOV results, and cyc…	Sample identification	Standard 4	Mission execution
Paweska et al	Unique numerical laboratory identification number was assigned to each specimen. Information on specimens accepted for testing was recorded in the speci- men register and included a laboratory submission number, a patient name and surname, age, sex, reference number and name of referral facility. More detailed information was collected and electronically recorded from case investigation forms by …	Sample identification	Standard 4	Mission execution
Schuh et al	Each specimen was assigned a unique identification number, and the CRF was used to record patient demographic information, signs and symptoms, as well as specimen time-stamp information.	Sample identification	Standard 4	Mission execution
Touron et al	Every patient was assigned a unique Outbreak Case ID by the emergency operations center jointly established by the MoHS. Each time a sample was collected, the patient was asked to complete a “VIRAL HEMORRHAGIC FEVER CASE INVESTIGATION FORM”. The sample tube and the investigation form were marked with the Outbreak Case ID and patient name and were then delivered to us. Therefore, the Outbreak Case…	Sample identification	Standard 4	Mission execution
Elias et al	Established the Tayna system for patient registration, which consists of a remote laboratory management system allowing registration, collection of clinical data, and delivery of test results.	Sample identification	Standard 4	Mission execution
Muhi et al	SOCTs were registered using the DHHS Test Tracker electronic COVID-19 test registry with a unique identifier allocated to each sample, called a d-number, which was available in the form of a quick response (QR) code, which provided an internet link to the registration page for that specific sample.	Sample identification	Standard 4	Mission execution
Presser et al	Samples from patients were assigned an individual, unique identification number by the emergency operations, established by each country’s Ministry of Health. The sample and the investigation form were marked with the case identification number and patient name and promptly transported to the laboratory. The case identification number provided a unique number for tracking the specimen from the pa…	Sample identification	Standard 4	Mission execution
Roh KH et al	A system using bar codes to submit and check samples must be available in mobile laboratories to reduce human error. The sample container must have more than two types of identifiers that contain the necessary information for identification, including the test subject’s name and registration number. Sample identification information must be checked at each step of the testing: sample reception, n…	Sample identification	Standard 4	Mission execution
Roh KH et al	The final report (original or copy) and result record sheet must be maintained in the central and mobile laboratories for a certain period. In Korea, according to Article 15 of the Enforcement Rules of the Medical Act, result sheets are maintained for 5 years or must follow the standards specified in national laws and regulations	Storage	Standard 4	End of mission
Touron et al	Taking samples and recording them for traceability on the basis of the unique barcode identifier. All is done using a computerized system LIMS, which is connected to the hospital unit in order to transfer automatically the results of the assays. It provides a complete overview and control of analytical data to the microbiologists.	Link with national database	Standard 3	Mission specification
Durski et al	Prior to loading the data, fields were formatted to ensure successful importation into the database. Once uploaded, records were manually reviewed, and reference tables were updated according to standard operating procedures, to provide further data standardization and quality assurance.	Quality	Standard 5	Mission execution	QMS
Affara et al	Programmer and user training for the mobile laboratory LIMS	Training	Standard 5	Mission specification
Raftery et al	Training and supportive supervision for data management was provided by WHO onsite over the course of a month, with periodic monitoring site-visits throughout the operation of the laboratory.	Quality	Standard 5	Mission execution
Roh KH et al	As part of the laboratory information system (LIS), it is recommended a laboratory quality control program is configured. Instructions regarding the LIS and computer use must be documented and made readily available. The mobile laboratory director must review and record the LIS instructions at least once a year.	Quality	Standard 5	Mission execution/ intermission
Logue et al	Training was designed to train individuals to meet SOPs and guidelines established by PHE for work with high consequence pathogens, Advisory Committee on Dangerous Pathogens (ACPD) guidance published literature and equipment manufacturers’ manuals. Importantly, input from partner institutes’ expertise and experience was included, in particular the EM Lab consortium, having already operated in Gui…	Training	Standard 5	Mission specification
Muhi et al	All staff received training in the use of data management software to ensure that results were accurately recorded.	Training	Standard 5	Mission specification
Raftery et al	The week-long training covered technical knowledge and practical skills about the Gen- eXpert system and Xpert Ebola Assay. Pre- and post-testing were conducted as well as written and practical evaluation of testing performance to ensure competence and understanding of the principles of testing, troubleshooting and data management.	Training	Standard 5	Mission specification
Durski et al	The authors recommend prioritizing the strengthening of data systems during preparedness and recovery efforts, to ensure data usability and the connectedness between systems. If a laboratory system does not currently exist, deploying and implementing a standardized data collection and management package at the start of an outbreak to each of the reporting sites and/or laboratories should be consi…			Intermission
Durski et al	The authors suggest planning and budgeting for long-term information technology support when developing databases, to ensure efficiency, sustainability, and functionality over time.	Sustainibility, quality?
Levy et al	A dual-network infrastructure approach, both wireless and wired, was chosen. The wireless network was set up using two mobile outdoor wireless routers, ethernet wires were run to cover every workstation throughout the hospital	Network infrastructure
Muhi et al	Prelabelled sample packs were prepared and assigned to the participant on arrival with the SOCT d-number forming the core identifier. Although mobile internet-enabled devices were used for participant registration with an encrypted connection to both the DHHS Test Tracker system and the REDCap database, a paper record of all participants was also maintained as a backup.
Muhi et al	The Abbott Panbio result was interpreted by two technicians independently and entered into the REDCap database. In addition, a high-resolution photograph of the antigen test result and sample identifier was uploaded using the camera function of the internet-enabled tablet computer. To standardize digital photography, the tablet computer was placed on a box stand 4 cm directly above the bench with…
Raftery et al	Internet was provided through a mobile 3G modem preloaded with data bundles, sourced from a Liberian telecommunications company and required approximately 10 USD per week for operations. A designated laptop, phone and internet connection facilitated daily reporting of results to the incident management system (IMS) and stakeholders	Network infrastructure			Logistics SOP
Zhang et al	Instruments, logic controllers and industrial control computers together formed a data acquisition and monitoring system. The status and data of the MBSL-3 Lab, including the pressure, temperature, humidity, resistance of filter, working state of the blower, biosafety cabinet and glove box, as well as fault inquiries, could be transmitted to the command container though signal lines and was monit…	Monitoring software			QMS
Stanislawski et al	To uniquely identify specimens, custom adhesive labels were provisioned. Each label contains a unique specimen identifier (SID) in both a human-readable and a machine-readable quick response code (QR code) format for automatic data entry using a handheld scanner. The SID features an additional symbol for error detection of common human mistakes like mistyping or swapping of characters. This ensur…	Sample identification
Stanislawski et al	The deployed systems were designed to either rely on existing on-site infrastructure or use mobile networks to establish an internet connection.	Network infrastructure
Stanislawski et al	Develop a custom LIMS rather than licensing an established LIMS at the project’s start. Designed to track every sample, well position, plate, and raw RT-qPCR and antibody analysis data.
Stanislawski et al	The LIMS comprises a document-based database to store all information. Laboratory routines were aided by software defined processes and direct integration and control of laboratory devices into the LIMS. The related subject information and clinical data were stored in text-based files comprising key-value pairs for the properties of each specimen. This approach ensured compatibility with future a…	Storage
Stanislawski et al	Centralized printing of customized adhesive labels was implemented to guarantee the uniqueness and clarity of provided Sample Identifiers (SIDs). This eliminated the necessity for sample collection workstations to maintain continuous connections to a central server or require complex configurations, as a local SID provisioning service was established. This approach ensured consistency in reportin…	Communication
Stanislawski et al	the transmission of positive PCR test results to local health authorities to be performed manually by telefax. A written result was sent electronically to each subject for reporting anti- body screening results. Antibody screening results were not required to be disclosed to the authorities.	Result dissemination
Okude et al	Results were reported to visitors electronically through their registered email address.	Result communication
	Standard 1	1
	Standard 2	11
	Standard 3	8
	Standard 4	13
	Standard 5	9

## Sheet: QMS
Author	Protocol applied	Category	Minimum standard	Deployment phase(s)	Notes
Paweska et al	The leader of each FEDL rotation team was responsible for ensuring that the master database was safely maintained and that the data and confidentiality of results was safeguarded.	Confidentiality	Standard 1	Mission execution
Affara et al	All mobile laboratories are enrolled in an external quality assurance (EQA) scheme to enable regular proficiency assessment of the trained personnel working in the mobile laboratory	External quality assurance	Standard 6	Mission execution
Ballard et al	The LabVan is an ISO15189 compliant testing facility fully operationalized for mobile point-of-care testing	External quality assurance	Standard 6	Mission execution	LIMS
Guo et al	Two kinds of external quality assessment (EQA) programs were participated, China’s Ministry of Health and Jilin province. Two positive controls and two negative controls were done every batch. Inter-laboratory comparison is with the nucleic acid testing base of the Central Hospital of Tonghua City and the First Hospital of Jilin University.	External quality assurance	Standard 6	Mission execution
Paweska et al	The SA FEDL took part in two external quality assessment runs conducted by WHO Country Office Sierra Leone, the Centers for Disease Control and Prevention (CDC) Atlanta, WHO and the European Network for Diagnostics of Imported Viral Diseases	External quality assurance	Standard 6	Mission execution
Roh KH et al	Instructions for all equipment should be readily accessible to the laboratory personnel. The records regarding equipment inspection and maintenance must be carefully managed, and the equipment maintenance procedures and intervals must follow the manufacturer’s instructions.	Instructions	Standard 1	Mission specification
Roh KH et al	All tests performed in mobile laboratories must be assessed in external quality programs operated by trusted external institutions. In mobile laboratories, external quality control materials must be handled in the same manner as patient samples and must be tested separately from the central laboratory. The mobile laboratory director must actively review and report the test results.	External quality assurance	Standard 6	Mission execution
Affara et al	Internal quality assurance is carried out in two ways: (1) a subset of samples are sent for independent verification in the central laboratory/reference laboratory in each Partner State and (2) anonymised PCR run files are sent to the scientific expert team located at the EAC Headquarters for independent verification of the results.	Internal quality assurance	Standard 6	Mission execution
Diarra et al	Proper performance of the BSL-3 space and the anteroom was checked every morning and before every entry.	Internal quality assurance	Standard 6	Mission execution
Flint et al	Once donned, the PPE was checked by another scientist, with special attention to the rear of the gown to ensure that the PAPR and the scientist’s back were not exposed.	Internal quality assurance	Standard 6	Mission execution	BB
Raftery et al	Bench checklists were provided to ensure that stock checking, laboratory decontamination and temperature recording are done daily. Picture aids helped to ensure that testing protocol was followed. On-site supervisory visits formed a critical part of the quality assurance programme	Internal quality assurance	Standard 6	Mission execution
Roh KH et al	The quality management program should include evaluation criteria, quality control report form, accurate records of internal quality control results, acceptable range for quality control, and corrective actions for results outside the acceptable range. Quality control must be performed for each test batch, using both positive and negative quality control materials. The test results must fall with…	Internal quality assurance	Standard 6	Mission execution
Schuh et al	Prior to each use, the entire surface area of the RCK and its gloves were inspected for tears and general wear while under negative pressure. Gloves were replaced at least once monthly as the first task of the day after all waste had been removed from the RCK and its interior surfaces had been decontaminated using the procedures described	Internal quality assurance	Standard 6	Mission execution	BB
Touron et al	The analytical parameters of the process were cleared with verification of sensitivity, of repeatability and of reproducibility, carried out on more than 100 prospective clinical samples. The lack of cross-contamination was verified at all stages with the assays of high concentration RNA extracts.	Internal quality assurance	Standard 6	Mission execution
Guo et al	Followed the principle of ISO 15,189 standard, including quality manuals, procedure files, operation instructions, and record forms	ISO compliance		Mission execution	LIMS
Zhang et al	The static cleanliness of the laboratory was up to International Standard Organization (ISO) Class	ISO protocol compliance		Mission execution	BB
Linster et al	The MBL needs a power supply in the form of a power generator or a cable connection to the electrical grid. It is advisable to work out detailed checklists specifying the start-up and shut-down procedures of the MBL	Maintained equipment	Standard 4	Mission execution	OSL
McCunn et al	Several key criteria were developed to guide selection of anesthesiologists for inclusion on the team. Key criteria included prior or current military experience, physical fitness, competence in regional anesthesia techniques, organizational skills, and the ability to work as an integral team member	Staff selection	Standard 2	Mission specification
Iskander et al	Planning Section is responsible for developing and issuing the daily incident action plan and any required situation reports	Managing incidents	Standard 3	Mission execution
Raftery et al	WHO and ACCEL provided assistance in resolving emerging challenges at the laboratory such as power cuts, addressing equipment errors, sourcing facilities and maintenance technicians and handling specimen rejection, amongst others.	Managing incidents	Standard 3	Mission execution
Roh KH et al	When the equipment is reinstalled after a mobile laboratory is moved, the exterior and functionality of the nucleic acid extraction and gene amplification equipment must be inspected. Key functions, such as the heating block temperature, ultraviolet (UV) function, and reaction system alignment, must be calibrated	Maintained equipment	Standard 4	Intermission
Ballard et al	Environmental sampling to monitor decontamination processes and amplicon contamination in the Lab- Van was performed on a weekly basis in accordance with practice at the MainLab.	Monitoring equipment	Standard 4	Mission execution	BB
Linster et al	Regular overpressure decay tests using a dedicated pressure inlet are advisable. In case of an observed pressure drop exceeding the acceptable range, small cracks in the MBL outer walls, which might originate from the movement of the setup, need to be detected and permanently sealed.	Monitoring equipment	Standard 4	Mission execution
Roh KH et al	The pressure, temperature change, power supply, equipment location within the laboratory, and the performance of the test equipment must be evaluated. New equipment should be validated and calibrated, including proper functional evaluation and maintenance.	Monitoring equipment	Standard 4	Mission execution	Logistics SOP key action 1.2
Roh KH et al	All key equipment must be inspected on a quarterly basis, and measures must be taken to prevent contamination during inspection. Automated equipment is recommended for nucleic acid extraction, and reagents suitable for the specimen type (e.g., naso- pharyngeal swab, sputum) should be used.	Monitoring equipment	Standard 4	Mission execution
Logue et al	Feedback was obtained from volunteers and those deployed to allow the course to be continually updated to reflect the current situation and learn from events in the field.	Managing incidents	Standard 3	Intermission
Mukadi et al	Instrument maintenance was performed every 2 weeks, according to INRB standard procedures. Quality control was done monthly on instruments per site. Calibration cartridges were run on all instruments every 6 months.All records were stored in specific binders in the laboratory and uploaded on INRB dropbox and Huddle cloud	Monitoring equipment	Standard 4/6	Mission execution	LIMS
Guo et al	The status and data such as temperature, humidity, pressure, power system monitoring, local time, test reports and error logs were displayed on computer screens.	Monitoring equipment	Standard 4	Mission execution
Iskander et al	Planning Section is responsible for documenting team activities, including preparing after-action reports following deployments.	Planning and reporting	Standard 3	Intermission
Roh KH et al	Key indicators of mobile laboratory quality, including the sample recognition error rate, turnaround time, and correct result rate, must be periodically evaluated	Quality improvement	Standard 3	Mission execution
Ballard et al	Staff performing testing were trained medical laboratory technicians/scientists experienced in performing SARS-CoV-2 testing	Training	Standard 2	Mission specification
Paweska et al	Results were mailed electronically to authorised email addresses using the reporting template supplied by the SL MoHS and WHO. Urgent results were communicated directly to attending healthcare workers by telephone, while reporting of results to family or community members by FEDL staff was strictly forbidden.	Result dissemination	Standard 2	Mission execution	LIMS
Cardile et al	Task-specific training in support of OUA included Ebola specific scenarios during annual field certification training in August 2014, and enhanced personal protective equipment (PPE) training	Training	Standard 2	Mission specification
Paweska et al	Reception of specimens was refused or subjected to storage until specimen submission forms could be obtained or if the required patient history could be provided by other confirmable means.	Sample quality	Standard 4	Mission execution
Roh KH et al	The reliability of the tests used in mobile laboratories must be verified by running tests using sample that have been also tested in the main or another COVID-19 test laboratory. Evaluations must be performed by the same personnel who conduct laboratory tests, using the same equipment and reagents in the mobile laboratory. The comparative evaluation results must be reviewed simultaneously by the…	Sample quality	Standard 4	Mission execution
Frimpong et al	20% of the 74 samples tested in the mobile laboratory were retested in the central laboratory at KCCR.	Sample quality	Standard 5	Mission execution
Guo et al	All staff received appropriate training, including (1) the standard operation procedure for entering and leaving the laboratory, (2) biosafety practices and procedures, (3) preventive measures for occupational exposure, (4) risk evaluation and precautions, and (5) data analysis and material management. The maintenance technicians and drivers also received job-specific training.	Training	Standard 2	Mission specification
Logue et al	A week-long pre-deployment training programme that included theoretical and practical aspects of working with EBOV and covered biosafety, biosecurity, emergency pro- cedures, diagnostics and management of the laboratory units was designed by NADP Training. It was also aimed to psychologically prepare volunteers to deploy to a genuine outbreak situation. Information and feedback from NADP Training…	Training	Standard 2	Mission specification
Lermen et al	All results were documented following the respective SOP in standardized documentation forms.	SOP determination	Standard 4	Mission execution	LIMS
Lermen et al	The IBMT is now adapting the QM system to the international DIN EN ISO/IEC 17025 regulation, all SOPs were adapted to the available rooms, workflows and analyses	SOP determination	Standard 4	Mission execution	LIMS
Woelfel et al	Before deployment, all team members should be trained under realistic field conditions	Training	Standard 2	Mission specification
Ballard et al	An internal environmental temperature of 15-28 °C was maintained within the LabVan and testing ceased if temperatures exceeded this range in accordance with the instrument and assay’s operational requirements.	Temperature regulation	Standard 4	Mission execution
Roh KH et al	For all temperature-related equipment (e.g., refrigerator and freezer), the temperature must be set within the stipulated range and must be checked every day or every test day. BSCs (Class II or higher) that have passed performance testing and meet the relevant standards (KSJ0012, EN12469, and NSF49) must be installed, and the filter performance and flow rate must be evaluated at least once a yea…	Temperature regulation	Standard 4	Mission execution
Zhang et al	The MBSL-3 Lab was also equipped with an air conditioning system, which was a big selling point for laboratory personnel working in tropical climates. The temperature regulation range was from 16 ̊C to 30 ̊C.	Temperature regulation	Standard 4	Mission execution
	In each laboratory, samples were stored at –20°C and reagents at +2°C to +8°C. Trackers were used to monitor the temperature inside refrigerators, freezers, and lab- oratory spaces twice daily	Temperature regulation	Standard 4	Mission execution
	All laboratory personnel were trained with regard to biosafety and biosecurity; PPE donning and doffing; good clinical and laboratory practices; sample collec- tion, packaging, and transportation; sample manipu- lations within a glove box; instrument manipulation and troubleshooting; and safety and emergency man- agement.	Training	Standard 2	Mission specification
De Wit et al	Prior to operation: 1) The glove box underwent safety testing for leaks and was set to maintain an operating negative pressure in the range of 20–40 Pa. 2) The BSL3 laboratory was visually inspected for damage, and the unit was set to maintain an operating pressure in accordance with the manufacturer’s instructions	Maintained equipment	Standard 4	Mission specification
Paweska et al	After two weeks of operation in Freetown, FEDL staff undertook intensive training of five Sierra Leonean staff in all aspects of the FEDL logistic and diagnostic operations	Training	Standard 2	Intermission
Inglis et al, 2016	The reagent cold chain was maintained with prefrozen ice bricks during travel to location as above, and sustained in a clinical laboratory reagent freezer connected to a mains power supply	Reagent cold chain	Standard 4	Mission specification	OSL
Linster et al	Establish and implement a simple written Biorisk Management system (BMS). The procedures for work to be performed should be described in a written SOP in the local language. Hazards identified at each step should be assessed in a matrix risk assessment and mitigation, incident reporting and follow-up is an essential part of a BMS	SOP determination	Standard 4	Mission specification	B&B
Roh KH et al	The general content of a mobile laboratory test SOP can be composed based on existing SOPs for the central laboratory. The SOP must be reviewed and approved by both the mobile laboratory and central laboratory directors. Guidelines must be placed near the workbench so that they are readily accessible during work. A system must be implemented to ensure that all personnel are familiar with the test…	SOP determination	Standard 4	Mission specification
Lermen et al	Work-flows and processes had to be reorganized for each of the sampling sites preventing a strict standardization of these pre-analytical processes.	Sample quality	Standard 5	Mission specification
Roh KH et al	The laboratory personnel must prepare test procedures after reviewing the SOP and follow the manufacturer’s protocol accordingly. The test subject’s information and results (e.g., raw data) must be readily available for follow-up. If the same test is conducted using multiple instruments, it must be possible to trace the instrument used.	SOP determination
Roh KH et al	Procedures for verifying, interpreting, and reporting test results must be included in the guidelines. For computerized laboratories, the current test status (reception, testing, interim result reporting, and report completion) must be checked in real time. If necessary, interim reports must be promptly available, and the test method, results, objective findings of the results, and interpretation…	Result dissemination			LIMS
Stanislawski et al	The correct assembly of test kits was recorded in a standard operating procedure (SOP) and each assembled kit was digitally verified by scanning its content. The safety concept and the prerequisites for operation were precisely documented in SOPs, risk assessments and hygiene plans, and checked and confirmed by the respon- sible occupational safety department (i.e., biological safety officer) and…	SOP determination
Stanislawski et al	Legally-required consent forms were printed on-demand. These consent forms were to be signed by the subject and placed in a locked collection box in front of the window	Confidentiality		Mission execution
Stanislawski et al	Addition of an air-conditioning unit to provide appropriate temperature conditions for laboratory work and storage of the utilized materials during summer.	Temperature regulation		Mission execution
Stanislawski et al	Users were guided through the necessary manual steps defined by the respec- tive SOP of each analysis by a laboratory user software connected to the database. They were required to confirm steps taken before continuing.	SOP determination
Stanislawski et al	Lab operation was subject to extensive quality management and compliance with applicable policies and guidelines to establish and maintain the required quality, safety, and performance in the use of diagnostics, and to ensure the reliability of the results obtained with them. Certification of the laboratory operation was achieved in order to be able to report the obtained results to subjects and …	Quality assurance
Stanislawski et al	To ensure reliable operation over time, the guidelines provide for regular maintenance and calibration of the equipment in accordance with the manufacturer’s specifications	Maintained equipment
Stanislawski et al	A separate data protection concept for handling the collected subject data was drafted and submitted to the appropriate data protection officer for review	External quality assurance
Logue et al	A record of training was completed for each volunteer to include written assessment of the COP and SOPs.	Training records	Standard 5	Mission specification
Touron et al	Clinical diagnostic laboratories to meet the quality standards for medical biology (ISO 15189) and should be mobile to best address the needs.	Compliance with stationary laboratory standards	Standard 5	Mission specification
Ballard et al	The LabVan is an ISO15189 compliant testing facility fully operationalized for mobile point-of-care testing	Compliance with stationary laboratory standards	Standard 5	Mission specification
Gehre et al	In the framework of the EAC mobile laboratory network, harmonised diagnostic standard operating procedures (SOPs) were developed and rolled out across the EAC by training over 72 mobile laboratory operators from six NPHLs in diagnosing arbo- and haemorrhagic fever viruses	Training
Gehre et al	Most importantly, an extensive MPXV diagnostics training was also conducted in five EAC countries (Burundi, Kenya, South Sudan, Tanzania, Uganda) in 2022	Training
Hussein et al	Risk communication and community engagement, Water, Sanitation, and Hygiene (WASH) and Points of Entry (PoE), Infection prevention and control,	Training
Okude et al	Positive and negative samples were set to each run in this study, and all positive samples were re-evaluated before reporting.	Sample quality
	Standard 1	1
	Standard 2	7
	Standard 3	4
	Standard 4	10
	Standard 5	2
	Standard 6	10
